# Supplementary material for: Concise Polygenic Models for Cancer-Specific Identification of Drug-Sensitive Tumors from Their Multi-Omics Profiles
Source: Biomolecules. 2020 Jun 26;10(6):963. doi: 10.3390/biom10060963 (PMC7356608; doi:10.3390/biom10060963)
Supplement: Supplementary file 1 [file biomolecules-10-00963-s001.zip]

Archive with 3 entries (2 files):
- biomolecules-836507 Supplementary/
- biomolecules-836507 Supplementary/Supplementary file 1.xlsx
- biomolecules-836507 Supplementary/Supplementary file 2.csv
