# Supplementary material for: Concise Polygenic Models for Cancer-Specific Identification of Drug-Sensitive Tumors from Their Multi-Omics Profiles
Source: Biomolecules. 2020 Jun 26;10(6):963. doi: 10.3390/biom10060963 (PMC7356608; doi:10.3390/biom10060963)
Supplement: Supplementary file 1 [file biomolecules-10-00963-s001.zip › biomolecules-836507 Supplementary/Supplementary file 1.xlsx]

## Sheet: Supplementary file 1
Layer	Ctype	Drug	Drug_Name	Number_CellLines	Train_set_size	N/2	allFeat	k_opt	ValidationSet_Correlation	Rs_test_OMC	Rs_test_all	RMSE_test_OMC	RMSE_test_all	R2_test_OMC	R2_test_all	Selected_Features	Predictions_OMC	Predictions_allFeat	Predictions_observed
cna	BRCA	1268	XAV 939	45	35	18	53	53	0.392857	0.830303	0.672727	0.326341	0.317438	0.346969	0.382111	Amplification:cnaBRCA31 Amplification:cnaBRCA14 Amplification:cnaBRCA16 Amplification:cnaBRCA40 Amplification:cnaBRCA30 Amplification:cnaBRCA27 Amplification:cnaBRCA15 Amplification:cnaBRCA5 Deletion:cnaBRCA41 Amplification:cnaBRCA63 Deletion:cnaBRCA25 Deletion:cnaBRCA57 Deletion:cnaBRCA22 Amplification:cnaBRCA62 Deletion:cnaBRCA1 Amplification:cnaBRCA58 Amplification:cnaBRCA26 Deletion:cnaBRCA24…	[ 1.42877841 1.43574035 1.52188563 1.62089097 1.5450654 1.75727332 1.53508818 1.6327045 2.17433977 1.67434573]	[ 1.32835722 1.42672634 1.55347705 1.56506944 1.45321441 1.74406147 1.49806237 1.5115639 2.17403698 1.70158458]	[ 0.89275357 1.15798747 1.38615566 1.45119593 1.54036847 1.67245936 1.74886828 1.84971486 1.98202816 2.39288488]
methy	BRCA	1261	rTRAIL	45	35	18	338	5	0.642857	0.115152	0.10303	0.529012	0.486532	-0.233838	-0.0436405	chr12:49782965-49783193 chr12:53448008-53448406 chr3:101568107-101569046 chr19:53662189-53662500 chr2:162270888-162271413	[-0.41744989 -0.68803906 0.27264878 0.45010775 -0.09499735 -0.13827455 -0.21887195 0.34071404 -0.24864864 -0.33399653]	[-0.19008195 -0.49297279 0.11427754 0.35899985 -0.39394718 0.03308642 -0.30361181 0.08647972 -0.26417142 0.06394011]	[-0.8961284 -0.73380491 -0.46353713 -0.16053227 -0.07057071 0.11259366 0.20570513 0.27910684 0.40966208 0.65164561]
rna	BRCA	134	Etoposide	46	36	18	446	16	0.428571	-0.224242	0.127273	1.17262	1.06621	-0.324257	-0.0948146	NUP107_expr ATR_expr NCOR2_expr IREB2_expr FIP1L1_expr XPO1_expr NEDD4L_expr STAG1_expr PABPC3_expr SYK_expr PSME3_expr POLR2B_expr CCAR1_expr MGA_expr CTNND1_expr ARHGAP26_expr	[ 0.93852496 1.37603736 0.59882343 1.38053751 0.71190619 0.90376627 0.17283979 1.15785718 1.12777352 0.61382544]	[ 0.89203066 1.0540061 0.90645897 0.9374904 0.98972219 1.05717456 0.39301473 0.69147372 1.23599768 0.96404493]	[-0.87991163 -0.13376016 0.33498563 0.70925134 0.9386681 1.10040992 1.65006668 1.90596959 2.22870497 2.51118266]
rna	BRCA	268	YM155	47	37	19	446	2	0.52381	-0.6	-0.551515	1.18224	0.835424	-1.87808	-0.437159	MGA_expr EIF4G3_expr	[ 0.03664914 -1.24903953 -1.88290715 -1.23014593 -1.53795743 -2.21984768 -1.58369708 -1.74456859 -1.48779058 -2.31077528]	[-1.42817485 -1.17132497 -1.82249427 -1.65424848 -1.54851913 -1.4413203 -1.6126678 -1.44634998 -1.65885448 -2.01882052]	[-2.48875519 -2.36419478 -2.21667736 -2.08432632 -1.88885206 -1.591334 -1.30128441 -1.03618027 -0.65540584 -0.3815122 ]
snv	BRCA	346	THZ-2-102-1	48	38	19	312	312	0.666667	0.0787879	0.127273	1.29528	1.20474	-0.31477	-0.137387	SOX9_mut TP53_mut TRIO_mut NOTCH1_mut CHD8_mut ARID1A_mut ARID5B_mut TP53BP1_mut PIK3CA_mut FGFR2_mut MGA_mut ADAM10_mut CLCC1_mut CHEK2_mut RTN4_mut FRG1_mut IREB2_mut CAPN7_mut AXIN2_mut TJP2_mut NDRG1_mut USP6_mut LNPEP_mut SEC24D_mut MYH9_mut MECOM_mut GATA3_mut BCOR_mut BAZ2B_mut ATRX_mut PCSK5_mut ACACA_mut SPTAN1_mut DHX15_mut PTPN11_mut ARFGAP3_mut ING1_mut ARFGEF2_mut CLSPN_mut NF1_mut P…	[-0.72332931 -1.29606676 0.15781006 -0.9382987 -0.70240283 -0.81097209 -0.74173617 -0.65732455 -1.62888455 -0.55027902]	[-0.91608942 -1.32731271 -0.01075667 -1.10071957 -0.81411874 -0.90039158 -1.01852643 -0.6854893 -1.63800716 -0.11479503]	[-2.25824143 -1.77014911 -1.57937896 -1.22693459 -0.95635632 -0.61742051 -0.13078408 0.36101825 0.7167958 1.46994121]
rna	BRCA	1372	Trametinib	45	35	18	446	8	0.714286	0.515152	0.50303	0.659573	0.720291	0.404826	0.290202	EPHA2_expr CRNKL1_expr ERBB3_expr NFE2L2_expr KAT6B_expr EIF4G3_expr B2M_expr CASP1_expr	[-0.95376301 -0.31423855 0.45191348 0.69126582 -0.05380511 0.51904047 0.69978428 0.46693701 -0.40306658 1.31960702]	[ 0.00604537 -0.24216616 0.53044981 0.77706945 0.22337914 0.34515262 0.43877915 0.65248132 0.02789369 0.9631061 ]	[-1.21705997 -0.69541865 -0.29505717 -0.03998659 0.2374464 0.50181782 0.77957137 1.05928294 1.16477107 1.69718248]
cna	BRCA	1377	Afatinib (rescreen)	45	35	18	53	2	0.810093	0.703526	0.769697	0.539551	0.526956	0.632467	0.649426	Amplification:cnaBRCA26 Deletion:cnaBRCA7	[ 0.32218325 0.32218325 0.32218325 0.32218325 2.03813744 1.55485392 1.55485392 1.55485392 1.55485392 1.55485392]	[ 0.05246556 -0.04786229 -0.23484457 0.21078965 1.54280484 1.35471106 1.45678854 1.75175929 1.49156368 1.49598241]	[-0.55382515 -0.07019878 0.58030817 1.00910905 1.30418041 1.58999653 1.72959226 1.93700109 2.01950887 2.27520409]
rna	BRCA	1377	Afatinib (rescreen)	46	36	18	446	446	0.857143	0.563636	0.612121	0.554416	0.584741	0.594395	0.54881	EPHA1_expr SMAD2_expr ERBB2_expr SMAD4_expr EFTUD2_expr HDAC3_expr NTRK2_expr ANK3_expr ADAM10_expr ADCY1_expr CLTC_expr VHL_expr MAP4K3_expr G3BP1_expr FKBP5_expr MAGI2_expr CDKN1B_expr LPHN2_expr NAP1L1_expr IDH1_expr PCSK6_expr ARAP3_expr TRIP10_expr BAP1_expr FGFR2_expr NTN4_expr PSMD11_expr CUX1_expr MAX_expr CNOT4_expr RPL5_expr ASXL1_expr ARID1B_expr RHEB_expr CREBBP_expr EZH2_expr CAT_exp…	[ 0.19236246 0.4828482 1.48890829 0.8782171 1.78723621 1.89879227 1.67796052 1.14531338 1.54719627 1.63583159]	[ 0.43590525 0.5108372 1.57792008 0.47442907 1.7300483 1.58308589 1.69509625 1.38456583 1.46421385 1.77293694]	[-0.55382515 0.09681737 0.63660857 1.02254533 1.35212373 1.59831582 1.73613824 1.96531703 2.05366534 2.27520409]
methy	BRCA	1377	Afatinib (rescreen)	45	35	18	338	17	0.714286	0.260606	0.357576	1.01201	0.885215	-0.352461	-0.0347987	chr1:43613488-43613842 chr11:65408344-65408631 chr22:47022457-47022659 chr1:2064628-2064855 chr3:181430141-181431076 chr22:24180491-24181666 chr5:67584213-67584451 chr9:123555399-123555899 chr17:46691520-46692097 chr6:52226753-52228006 chr7:143582125-143582610 chr12:50297580-50297988 chr5:50678632-50679375 chr3:53032813-53033116 chr19:1851578-1852203 chr14:24803678-24804353 chr13:79175610-79177985	[ 1.74308205 0.45631066 1.51943135 -0.13996941 1.81103241 0.48900381 1.34271896 1.25386643 1.83579612 1.5714674 ]	[ 1.54445767 0.71760899 1.58717728 0.35282034 1.38276911 0.66066027 1.53202021 1.29794431 2.00289273 1.74735188]	[-0.55382515 0.09681737 0.63660857 1.05767415 1.37674095 1.59831582 1.73613824 1.96531703 2.05366534 2.27520409]
rna	BRCA	1378	Bleomycin (50 uM)	47	37	19	446	15	0.785714	0.709091	0.733333	0.546955	0.579946	0.558408	0.503529	UPF3B_expr CRNKL1_expr LPHN2_expr ERBB2_expr ERBB3_expr FOXA1_expr SETD2_expr NFE2L2_expr GATA3_expr PTCH1_expr SPOP_expr SPTAN1_expr FAM46C_expr ASPM_expr PSIP1_expr	[ 1.5680083 1.20400941 1.46469367 1.12360907 1.40354991 1.28006423 1.62683225 2.15869236 2.18478107 2.437994 ]	[ 1.64368415 1.31696093 0.99952638 1.68721735 1.39767194 1.02461624 2.08491611 2.21949482 2.12862086 2.46609426]	[ 0.36022904 0.72869385 0.93047389 1.1972993 1.47693542 1.75685846 2.07933651 2.30373763 2.61579264 3.04777265]
cna	BRCA	1091	BMS-536924	45	35	18	53	5	0.636209	0.0548791	0.030303	0.575317	0.616343	-0.386718	-0.59154	Amplification:cnaBRCA26 Deletion:cnaBRCA33 Amplification:cnaBRCA16 Amplification:cnaBRCA14 Amplification:cnaBRCA9	[ 1.27079391 1.50127137 1.11848307 1.77436948 0.79913116 1.75607574 1.79967594 1.27079391 1.53352797 1.11848307]	[ 1.08884358 1.29519367 0.87949097 2.07902074 0.97526824 1.97611618 1.019297 1.34170461 1.64223862 0.89808619]	[ 0.39296256 0.77125876 0.94662289 1.12200906 1.34647403 1.4664552 1.56973359 1.73582988 1.9024853 1.9917286 ]
snv	BRCA	260	NG-25	49	39	20	318	5	0.400892	-0.0778499	0.2	0.67592	0.665282	-0.29845	-0.257899	NOTCH1_mut WNK1_mut TET2_mut SOX9_mut NUP107_mut	[ 1.37767363 1.37767363 1.37767363 1.37767363 1.37767363 1.37767363 2.31009603 0.97889221 1.37767363 1.37767363]	[ 1.44020438 1.6872611 1.47111022 1.47663832 1.44598091 1.64190674 2.0101552 0.87799692 1.66670191 1.58528543]	[ 0.45526596 0.80421895 0.96166083 1.06594003 1.1435851 1.46279849 1.56990838 1.85193821 2.14817524 2.45142736]
methy	BRCA	1494	SN-38	46	36	18	338	15	0.5	0.248485	0.369697	0.832417	0.779565	-0.116415	0.0208506	chr2:74875128-74875562 chr10:11059442-11060524 chr19:58144339-58144999 chr13:96296143-96297059 chr2:201983198-201983709 chr13:36052553-36053119 chr16:3355020-3356012 chr6:150067323-150067766 chr1:60539315-60539540 chr11:65408344-65408631 chr11:506353-508009 chr6:110679417-110679833 chr4:5709985-5710495 chr16:67183208-67184968 chr17:27503598-27504014	[-0.86001861 -1.60547161 -1.52923465 -1.6279099 -1.28026736 -1.66494083 -1.31195271 -0.64215481 -1.40197289 -1.24198258]	[-0.97530997 -1.83081746 -1.64928889 -1.92317939 -1.39985383 -1.53495359 -1.38551819 -1.10665727 -1.37556827 -1.23484743]	[-2.7091923 -2.25966669 -1.97636799 -1.62004571 -1.44938605 -1.29835822 -1.194415 -0.93184312 -0.67085954 0.20249777]
snv	BRCA	265	Tubastatin A	49	39	20	318	16	0.763763	0.648749	0.236364	0.381612	0.460184	0.319316	0.0101591	CDH1_mut CAD_mut TET2_mut NAP1L1_mut ZFHX3_mut GATA3_mut PCSK5_mut NTN4_mut PBRM1_mut MAP4K1_mut RBBP7_mut CHD9_mut STK4_mut MNDA_mut PAX5_mut NFATC4_mut	[ 1.97719741 1.56010163 2.09465933 2.09465933 2.09465933 1.8925215 2.23877668 2.09465933 2.09465933 2.23877668]	[ 1.96544671 2.14695549 2.15303874 2.28356528 2.22113872 1.97227371 2.1257236 2.17077398 2.090204 2.23946476]	[ 1.26159878 1.43593876 1.68256244 1.78937941 1.98349418 2.22313471 2.28344324 2.38165942 2.48088326 2.79605839]
rna	BRCA	1498	AZD6244	45	35	18	446	12	0.678571	0.0545455	0.406061	0.792557	0.597581	-0.863829	-0.0595928	PIK3R3_expr AHCTF1_expr ASH1L_expr ERBB2_expr ERBB3_expr SRGAP1_expr AKT1_expr C15orf55_expr KAT6B_expr ANK3_expr HLF_expr MET_expr	[ 0.65861368 1.27295685 1.67143607 0.49949804 1.30516243 1.66601586 1.5446043 1.57126725 1.56707537 0.17159271]	[ 0.60963982 1.34011543 1.6127696 0.64642644 1.41776061 1.38784361 1.50240397 0.55330062 1.71417785 1.6111474 ]	[ 0.27932462 0.46954885 0.80891983 1.13209445 1.27323699 1.3291774 1.63433432 1.74427573 1.79662404 2.20699678]
rna	BRCA	292	Masitinib	46	36	18	446	5	0.607143	-0.187879	0.187879	0.594658	0.499726	-0.466808	-0.0358604	ZNF750_expr TBL1XR1_expr RHEB_expr TSC1_expr ARID1B_expr	[ 1.88798141 1.78519952 1.45657313 2.13028741 2.15141296 1.41162872 1.68571234 1.40063536 1.68757856 1.92677402]	[ 1.73008525 1.71057498 1.78471196 2.05336237 2.08402586 1.50561082 1.85180247 1.7005223 1.90227306 1.92182982]	[ 1.09368534 1.24825808 1.37010356 1.45983405 1.57927106 1.73343664 1.85131897 2.20107925 2.42599183 2.64489156]
methy	BRCA	293	MP470	46	36	18	338	17	0.666667	0.430303	0.539394	0.740985	0.733108	0.0293852	0.0499108	chr5:157002174-157003182 chr22:39853323-39854065 chr17:52977866-52978307 chr3:101568107-101569046 chr14:24803678-24804353 chr3:194406440-194409045 chr6:52226753-52228006 chr2:190539026-190539533 chr1:53904140-53905247 chr11:73693702-73694802 chr11:64509433-64513826 chr7:27195601-27196567 chr22:24384134-24384405 chr5:175792355-175793505 chr11:8615397-8615889 chr10:43891546-43892917 chr19:40871617-…	[ 1.45128345 1.42340207 1.18865871 1.98086703 0.60383391 1.71103621 1.6176213 1.63386476 1.9504019 1.53172719]	[ 1.19508171 1.08924532 1.26113522 1.74032235 0.61876249 1.32214189 1.25339317 1.91423893 1.28115475 1.55396712]	[-0.01649379 0.43830002 1.20406172 1.49307623 1.54615373 1.70980193 1.87404765 2.03786513 2.39027085 2.43571227]
snv	BRCA	291	KIN001-266	49	39	20	318	318	0.833333	0.10303	0.224242	0.578372	0.549538	-0.26376	-0.140896	NF1_mut PBRM1_mut ARID5B_mut TET2_mut ARID4B_mut GATA3_mut SOX9_mut NOTCH1_mut BRWD1_mut PCSK5_mut HDAC9_mut MAP2K4_mut RB1_mut MYH9_mut PER1_mut CDH1_mut PTCH1_mut NTN4_mut MAP4K1_mut RBBP7_mut SETD2_mut TJP2_mut SACS_mut CLSPN_mut ZFHX3_mut MLL3_mut ARFGEF2_mut NAP1L1_mut EPHA2_mut CHD3_mut MAP2K1_mut LPHN2_mut PRKAR1A_mut AFF4_mut RNF43_mut TP53BP1_mut PHLPP1_mut RHOA_mut PPP2R1A_mut ZC3H11A_m…	[ 1.51352131 1.62126446 1.45627642 1.73119783 1.23618865 1.55833161 2.10266733 2.17440224 1.26705503 1.52557087]	[ 1.35300052 1.56690049 1.46191454 1.70542657 1.32336318 1.55922985 2.09026575 2.22199082 1.27675498 1.57116318]	[ 1.04850406 1.15632746 1.29188698 1.33830047 1.42832092 1.51021645 1.83976393 1.92570745 2.28545615 2.76007575]
cna	BRCA	199	Pazopanib	46	36	18	57	6	0.474342	0.652385	0.430303	0.538137	0.558686	-0.045165	-0.126508	Amplification:cnaBRCA30 Amplification:cnaBRCA27 Amplification:cnaBRCA26 Amplification:cnaBRCA39 Deletion:cnaBRCA28 Amplification:cnaBRCA40	[ 1.45280647 1.11197448 0.72630155 1.45280647 1.8681612 2.01919031 2.41021061 1.45280647 2.19939017 1.8681612 ]	[ 1.58873546 1.58242512 0.96752882 1.64557266 1.72745895 1.68394184 1.82240534 1.69011271 2.10282993 1.44985652]	[ 0.37953195 0.92272611 1.09243319 1.23191094 1.37507647 1.47675792 1.62249698 1.7342735 1.95970486 2.34858405]
rna	BRCA	199	Pazopanib	47	37	19	446	2	0.357143	0.0424242	0.115152	0.608169	0.489543	-0.3683	0.113429	EFTUD2_expr ATR_expr	[ 1.9444474 1.5481149 0.83398485 1.1480968 1.45724225 1.38479042 1.63493288 1.06541753 1.28935826 2.26854515]	[ 1.4739666 1.26808929 1.41025496 1.09213805 1.50194228 1.35620832 1.54690456 1.23661304 1.15044534 1.95736897]	[ 0.37953195 0.87617885 1.05510716 1.18556041 1.30949791 1.43758112 1.55357529 1.67238907 1.87407098 2.34858405]
cna	BRCA	312	AV-951	46	36	18	57	13	0.378394	0.39437	0.236364	0.236753	0.248355	0.216588	0.137927	Deletion:cnaBRCA33 Deletion:cnaBRCA42 Deletion:cnaBRCA43 Amplification:cnaBRCA30 Deletion:cnaBRCA18 Deletion:cnaBRCA38 Amplification:cnaBRCA40 Amplification:cnaBRCA58 Deletion:cnaBRCA32 Deletion:cnaBRCA17 Deletion:cnaBRCA34 Deletion:cnaBRCA55 Deletion:cnaBRCA56	[ 0.15670905 0.3585377 0.31487119 0.31487119 0.44666547 0.31487119 0.31487119 0.39423829 0.31487119 0.38016236]	[ 0.0295707 0.27285632 0.33471465 0.55997592 0.50398916 0.44085407 0.42290854 0.4112854 0.37899619 0.28020573]	[-0.28835049 0.00356126 0.15534977 0.19713249 0.28093478 0.32589257 0.36197978 0.44565065 0.56168717 0.70227508]
snv	BRCA	192	LFM-A13	48	38	19	316	5	0.483197	0.32005	0.0424242	0.327436	0.374626	0.0480265	-0.246147	ASPM_mut SVEP1_mut PLCG1_mut NTN4_mut MAP4K1_mut	[ 2.1733017 1.79241884 2.1733017 2.1733017 1.77754772 2.1733017 2.1733017 2.1733017 2.1733017 2.1733017 ]	[ 2.25475836 1.94192398 2.28090644 2.2638855 2.05495429 2.00872588 2.28035164 2.31430197 2.1797266 2.00919342]	[ 1.4360023 1.69957804 1.8061553 2.02191851 2.05918862 2.08369946 2.2844272 2.36591245 2.42112356 2.57825173]
rna	BRCA	273	CUDC-101	47	37	19	446	16	0.357143	-0.127273	-0.369697	0.752522	0.832609	-0.761455	-1.15633	TBL1XR1_expr PRPF8_expr RBBP7_expr ACTB_expr RHEB_expr CHD3_expr ARID1B_expr SCAI_expr MYH10_expr RHOT1_expr VIM_expr CIITA_expr PIK3CA_expr BNC2_expr HLF_expr ELF4_expr	[-0.44044352 0.60052776 -0.18570334 -0.09986144 -0.1012125 -0.33877426 -0.39629471 -0.85627532 -0.34288836 0.01070267]	[-0.29422373 0.48850504 0.89912605 -0.09278929 0.51976168 -0.31621331 -0.37781483 -0.43955123 0.32013723 -0.13987195]	[-0.87532384 -0.76370605 -0.61705662 -0.26396159 -0.15863425 -0.07366137 0.12071464 0.25451867 0.52425861 1.04654083]
cna	BRCA	275	I-BET 151	47	37	19	57	18	0.526956	0.182372	0.272727	0.819245	0.679542	-0.734241	-0.193202	Deletion:cnaBRCA18 Deletion:cnaBRCA17 Deletion:cnaBRCA38 Amplification:cnaBRCA58 Deletion:cnaBRCA33 Deletion:cnaBRCA57 Deletion:cnaBRCA43 Deletion:cnaBRCA42 Deletion:cnaBRCA23 Amplification:cnaBRCA48 Deletion:cnaBRCA59 Deletion:cnaBRCA35 Deletion:cnaBRCA29 Deletion:cnaBRCA32 Deletion:cnaBRCA60 Amplification:cnaBRCA62 Amplification:cnaBRCA37 Deletion:cnaBRCA25	[ 2.31793928 1.70718503 2.83944631 1.54262805 2.01696944 1.52250004 2.26517272 1.73674667 2.43078852 2.43078852]	[ 1.88783264 1.75388849 2.35814095 0.87268728 1.87231266 1.31161237 2.20146227 1.64986861 2.42584968 2.2382555 ]	[ 0.54050767 1.09453699 1.21351161 1.44278929 1.58774342 1.71704814 2.02445701 2.16598002 2.45911891 2.6722844 ]
snv	BRCA	194	AUY922	47	37	19	313	2	0.612372	0.06742	0.030303	0.784602	0.833955	-0.0169788	-0.148945	SVEP1_mut BRWD1_mut	[-0.8105967 -0.8105967 -1.3891108 -0.8105967 -1.3891108 -0.8105967 -1.40060687 -0.8105967 -0.8105967 -0.8105967 ]	[-1.26076424 -0.99724662 -1.57728958 -0.5369972 -1.50673342 -0.72502959 -1.30444002 -1.27637351 -1.1459161 -1.09188354]	[-2.1464714 -1.85392805 -1.59920464 -1.40448226 -1.23718646 -1.11917366 -0.84753416 -0.65506957 -0.16813372 0.61239935]
methy	BRCA	207	AS601245	46	36	18	338	17	0.642857	0.10303	0.236364	0.714134	0.648171	-0.549496	-0.27647	chr17:66255192-66255556 chr5:115912001-115912384 chr22:24110029-24110995 chr19:50831454-50832070 chr16:67464388-67465462 chr11:44087518-44088165 chr1:171810467-171811325 chr13:36052553-36053119 chr12:103889148-103889843 chr1:2064628-2064855 chr12:39299248-39299629 chr5:125930601-125931049 chr12:3862068-3862606 chr6:52226753-52228006 chr13:79175610-79177985 chr5:63461448-63462106 chr3:50604905-506…	[ 1.67097223 0.81558555 0.90455616 0.40272748 0.83915514 1.53992593 1.26446342 0.97754103 1.45229459 0.88737297]	[ 1.22700667 0.7725184 0.8409878 0.79390872 1.09470439 1.6128515 1.78610587 0.95738101 1.03382635 0.98898876]	[ 0.00596807 0.31287828 0.6173001 0.76736165 0.91773139 0.97890143 1.15866136 1.39947722 1.60204132 2.03927255]
snv	BRCA	1527	GDC0941 (rescreen)	45	35	18	302	2	0.721688	-0.104031	-0.309091	0.671554	0.668928	-0.392963	-0.382089	PIK3CA_mut ARID1A_mut	[ 0.66214281 0.16076049 0.66214281 0.16076049 0.66214281 0.66214281 0.66214281 0.66214281 0.16076049 0.27705109]	[ 0.68213165 0.19841406 0.55901307 0.69099939 1.0523051 0.45904404 0.52601695 0.65561306 0.1012964 0.53610015]	[-0.41562527 -0.12788332 0.05746573 0.22438574 0.36059638 0.39886431 0.53386569 0.82242824 1.1119858 1.61422945]
rna	BRCA	1259	BMN-673	45	35	18	446	3	0.571429	-0.284848	0.0181818	0.897902	0.649976	-1.00173	-0.0489187	KALRN_expr ATM_expr TJP1_expr	[ 1.79059434 1.88326538 -0.20196253 1.57294309 1.09683347 0.99426055 1.3238833 1.40799928 0.977422 1.77047968]	[ 1.38514388 1.64811456 1.15139914 1.72642362 1.35571587 1.41892481 1.45954287 1.63041949 1.23789191 1.59623265]	[ 0.36905185 0.60401674 0.95342366 1.18628162 1.46776672 1.67287021 1.8294016 1.99848075 2.1400272 2.3759788 ]
rna	BRCA	308	XL-880	47	37	19	446	12	0.75	0.236364	0.0545455	0.798616	0.789384	-0.214673	-0.186752	MCM8_expr CDH1_expr ARFGEF1_expr ASXL1_expr STAG1_expr IRF7_expr TRIO_expr MYB_expr LRP6_expr SMAD4_expr FCRL4_expr VIM_expr	[ 0.38769877 1.07812834 0.318771 0.20283768 0.59982383 1.0806036 0.32126558 1.44438434 0.36178339 0.67946476]	[ 0.61438394 0.41578883 0.52500725 0.23930803 0.68408197 0.85830986 0.33806783 1.0869261 0.27739242 0.58665037]	[-0.21290433 0.09434533 0.25367677 0.36730106 0.58715909 0.70968484 0.87718163 1.14440181 1.78114406 2.25003144]
rna	BRCA	309	Y-39983	47	37	19	446	9	0.321429	0.369697	0.127273	0.491374	0.491118	0.0087072	0.00974123	CDH1_expr FAF1_expr STAG1_expr MTOR_expr LPHN2_expr AHNAK_expr ARFGEF1_expr SETD2_expr CHD4_expr	[ 2.06260777 2.3396368 2.46443796 2.12563992 2.41166878 2.47548437 2.24621773 2.37517738 2.34538794 2.44716454]	[ 2.07970452 2.25901079 2.05431128 2.14545131 2.15742588 2.29627228 2.22715569 2.24290133 1.98457456 2.22960615]	[ 1.22954119 1.36127567 1.81406569 1.96983764 2.17334374 2.30199014 2.37458378 2.49717946 2.57788632 2.82626755]
cna	BRCA	306	TG101348	46	36	18	57	3	0.578638	0.227062	0.357576	0.748658	0.57817	-0.70918	-0.0193696	Deletion:cnaBRCA18 Amplification:cnaBRCA31 Amplification:cnaBRCA48	[ 1.04633594 1.22643793 1.22643793 1.82901132 2.20872998 2.42858291 1.22643793 1.82901132 1.22643793 1.22643793]	[ 1.00035548 1.35037875 1.26980305 1.74354911 1.33412111 1.93764114 1.76179659 2.14139342 1.71859419 1.2177031 ]	[ 0.65747848 0.77196946 0.8603215 1.07159906 1.22095852 1.38644688 1.62407765 1.83950422 1.97835584 2.55085473]
rna	BRCA	1242	(5Z)-7-Oxozeaenol	45	35	18	446	11	0.535714	0.345455	0.587879	0.450507	0.340688	-0.126467	0.355788	MLL_expr TRIO_expr ITGA9_expr EPHA4_expr PIK3R3_expr WHSC1_expr EPHA2_expr HLF_expr MYH10_expr SACS_expr ARFGEF1_expr	[ 0.66335356 0.51921535 0.31715125 0.53598261 0.67245084 0.8608712 0.55619395 0.9236443 0.06828457 0.9081012 ]	[ 0.31925189 0.44428217 0.36119559 0.66808087 0.81574905 0.82916439 0.42662555 0.721228 0.53162754 0.81576109]	[-0.11381545 0.19077739 0.31804202 0.49138824 0.6642507 0.68957659 0.81909785 0.90254608 1.03164796 1.44537889]
cna	BRCA	331	QL-X-138	45	35	18	57	9	0.558581	0	0.212121	0.611119	0.686637	0.267632	0.0754459	Deletion:cnaBRCA57 Amplification:cnaBRCA48 Amplification:cnaBRCA62 Amplification:cnaBRCA5 Amplification:cnaBRCA63 Amplification:cnaBRCA16 Amplification:cnaBRCA64 Deletion:cnaBRCA38 Amplification:cnaBRCA39	[ 0.68153042 0.68153042 0.66687649 0.48171502 0.48171502 0.6736365 0.71399498 0.66687649 0.3706654 1.61543655]	[ 0.84773374 0.61879647 0.43909448 0.42932424 0.51400769 0.83344114 0.46531686 0.51242638 0.68993485 0.85594726]	[-0.38066446 -0.10978997 0.08380011 0.2427999 0.48177712 0.656371 0.71308557 0.94458581 1.490048 2.11815028]
rna	BRCA	330	XMD13-2	46	36	18	446	17	0.5	0.345455	-0.0424242	0.610231	0.59556	-0.035284	0.0138999	MBD2_expr FKBP5_expr TP53_expr SOX9_expr IDH1_expr SEC24D_expr ATP6AP2_expr SMARCA4_expr ZFP36L1_expr MED17_expr CEP290_expr MAP4K3_expr STARD13_expr CASP1_expr NAP1L1_expr KIT_expr FAM46C_expr	[ 1.43094826 1.76161647 1.38792372 1.46413064 2.02768993 0.92904663 1.56753457 1.939394 1.79436803 1.55832601]	[ 1.51942813 1.72433269 1.52141762 1.49711037 1.71723711 1.33025026 1.50576246 1.70406127 1.83359706 1.50153649]	[ 0.32909412 1.01074721 1.17678934 1.3124281 1.6135993 1.73872161 1.88826358 2.07906226 2.1826715 2.44045199]
rna	BRCA	252	WZ3105	46	36	18	446	14	0.5	-0.284848	-0.430303	0.917533	0.903293	-0.449739	-0.40509	MEN1_expr AHNAK_expr ASH1L_expr SEC31A_expr ZNF750_expr MED17_expr AXIN1_expr ARFGAP3_expr CAPN7_expr FUS_expr SEC24D_expr IRF6_expr PIK3C2B_expr SMARCA4_expr	[ 0.40122575 -0.48656398 0.41747323 -0.13029921 0.20048144 -0.38876593 -0.50484586 -0.46406245 0.26452869 -0.38199341]	[ 0.22036791 -0.20638514 0.20046511 0.00746998 0.16046762 -0.53697908 -0.3715626 -0.25176746 0.23778325 -0.54450965]	[-1.1208556 -0.94504165 -0.58022706 -0.43910718 -0.32094975 -0.22399882 -0.06988253 0.45028489 1.0808975 1.29438394]
methy	BRCA	252	WZ3105	46	36	18	338	338	0.607143	-0.0545455	-0.175758	0.775965	0.822569	-0.0780738	-0.21146	chr20:48098512-48099560 chr7:62858468-62858826 chr19:47731377-47731715 chr5:125930601-125931049 chr1:146649622-146649852 chr4:76555366-76556079 chr11:72463092-72463717 chr19:51069359-51069600 chr19:48945800-48947636 chr15:30114110-30115215 chr22:46440393-46441019 chr10:135123238-135123448 chr3:56502611-56502815 chr7:27186927-27187692 chr19:12831793-12832225 chr2:85811340-85811855 chr4:1005930-100…	[ 0.1232222 -0.41310591 -0.77084804 0.20077541 0.09271419 0.0832811 0.12394604 -0.15375745 -0.06079036 -0.11900955]	[ 0.29658675 -0.35808176 -0.55250704 0.2976985 0.2721594 0.00113878 0.03524125 -0.07810706 -0.0574072 -0.14737433]	[-1.1208556 -0.94504165 -0.58022706 -0.43910718 -0.32094975 -0.22399882 -0.11471479 0.22548945 1.07090761 1.29438394]
rna	BRCA	257	NPK76-II-72-1	47	37	19	446	2	0.428571	0.2	0.381818	0.742764	0.615369	-0.317654	0.0955775	STAG1_expr TFDP1_expr	[ 1.57157123 1.46694994 2.13384438 2.18826246 1.09154177 2.03515148 2.22996616 2.12076545 1.81751513 1.71058846]	[ 1.43943274 1.02430534 1.95186317 1.53354812 1.08087409 1.76394951 1.73636329 1.58048797 1.67451215 1.61038172]	[ 0.49662819 0.58574844 0.76599247 1.29748781 1.46226707 1.7324642 1.90082027 2.04607485 2.22639252 2.35113989]
methy	BRCA	257	NPK76-II-72-1	47	37	19	338	10	0.464286	0.151515	-0.0666667	0.75917	0.714135	-0.376505	-0.218038	chr22:24384134-24384405 chr19:48945800-48947636 chr17:46654053-46654369 chr2:190539026-190539533 chr15:30114110-30115215 chr2:183731819-183732093 chr19:48949034-48949442 chr4:76555366-76556079 chr19:50706482-50707196 chr8:67940691-67940997	[ 1.30652618 1.19698167 1.79065609 0.88223338 1.16368806 1.42086697 1.74562979 0.45423627 1.68713748 1.66092169]	[ 1.65504706 1.32148778 1.53949738 1.29015851 1.14791405 1.70074034 1.413234 0.99696976 1.42274511 1.62022161]	[ 0.49662819 0.58574844 0.76599247 1.29748781 1.46226707 1.7324642 1.90082027 2.04607485 2.22639252 2.35113989]
rna	BRCA	254	AC220	46	36	18	446	10	0.607143	0.69697	0.0545455	0.343171	0.372956	0.0342679	-0.140646	ARID1B_expr DICER1_expr PPP2R5A_expr PPP2R5C_expr CAST_expr ZNF750_expr U2AF1_expr SYK_expr PIK3R3_expr MLL3_expr	[ 0.79970706 0.86120808 0.59451449 0.8512792 0.6023742 1.03388858 0.93936622 0.90273553 1.08485031 0.90404481]	[ 0.9163956 0.94804817 0.89492583 1.0093019 1.01077557 1.00667262 0.749156 0.97360367 1.05929279 0.81333983]	[ 0.25318899 0.59960511 0.83644623 0.89920521 0.99349648 1.03723735 1.16073359 1.21190097 1.34711998 1.52320565]
rna	BRCA	255	CP724714	46	36	18	446	14	0.5	0.563636	0.527273	0.640934	0.555022	0.310383	0.482869	EPHA1_expr INPPL1_expr ZNF750_expr RHEB_expr IRF7_expr ASXL1_expr KDR_expr G3BP1_expr FGFR2_expr BPTF_expr MEN1_expr IDH1_expr VIM_expr ERBB2_expr	[ 0.8568275 1.4897635 1.742185 2.12909651 1.83006573 0.66710162 1.82665861 1.85863805 1.89391005 1.99359119]	[ 0.9022209 1.58721161 1.68448007 1.93344009 1.89754558 1.41922081 1.75103283 2.12077832 1.75657535 1.85355175]	[-0.28495086 0.77517175 1.4451092 1.73351724 1.84393371 1.95264008 2.05489665 2.09957343 2.26657206 2.37714151]
snv	BRCA	288	KIN001-055	49	39	20	318	18	0.65955	-0.41539	-0.030303	0.58863	0.443625	-1.39604	-0.360947	CYTH4_mut PBRM1_mut MLL3_mut KRAS_mut MFNG_mut ACACA_mut PTPN11_mut ING1_mut BRCA1_mut FAT2_mut PTEN_mut GATA3_mut SOX9_mut USP6_mut KIT_mut PLCB1_mut TET2_mut NOTCH1_mut	[ 2.09751511 2.19572783 1.38631868 2.09751511 1.76115596 1.38375902 1.38631868 1.76115596 1.76115596 1.76115596]	[ 2.09826803 2.00934267 1.81407917 1.85860455 2.00886631 1.6574049 1.70346081 2.18381596 2.04780149 1.87590301]	[ 1.16905736 1.3906836 1.66566336 1.79900486 1.92201783 1.97836893 2.06796689 2.11996606 2.26640026 2.50914475]
rna	BRCA	288	KIN001-055	47	37	19	446	446	0.571429	-0.212121	-0.0909091	0.422886	0.384192	-0.259076	-0.0392107	BCOR_expr TET2_expr MED17_expr ARAP3_expr PLCB1_expr ARID2_expr HLF_expr ROBO2_expr PPP2R5A_expr MLL3_expr IDH1_expr MAX_expr NTN4_expr ARFGEF2_expr EGFR_expr PSMD11_expr AKT1_expr KRAS_expr KAT6B_expr SYK_expr CAT_expr EPHA2_expr RASGRP1_expr PTCH1_expr CREBBP_expr ASPM_expr THRAP3_expr ADAM10_expr MCM8_expr CDKN1B_expr LIMA1_expr NFATC4_expr MAGI2_expr FAM46C_expr APAF1_expr FCRL4_expr MAP2K4_e…	[ 1.69027066 1.66731739 1.94977999 2.05844665 2.1136148 1.94734836 1.99264646 1.50113845 1.53624225 1.86022615]	[ 1.76292074 1.81876135 1.86618328 1.97997105 2.15165949 1.92930281 1.96137714 1.7855649 1.71420896 1.85082066]	[ 1.16905736 1.36152713 1.66566336 1.79900486 1.92201783 1.96185715 2.05966952 2.10079981 2.20930893 2.50914475]
methy	BRCA	184	BMS-754807	46	36	18	338	2	0.404762	-0.10303	0.0424242	0.87216	0.846089	-0.20464	-0.133697	chr16:67464388-67465462 chr2:173940414-173941271	[ 0.31312725 0.99229419 1.72716498 1.08183551 1.10619783 1.37891102 0.97358245 1.17112231 0.76920837 0.92129183]	[ 1.10187018 1.01889205 0.3613615 0.75317848 1.17135906 0.8178761 0.76675344 0.75278199 1.19306922 0.96588242]	[-0.80514197 -0.23813347 0.25593458 0.4268368 0.66560715 0.82731575 1.1821692 1.272749 1.5471142 1.96592915]
snv	BRCA	1032	Afatinib	45	35	18	305	8	0.445435	-0.882299	-0.854545	1.46093	1.18015	-2.45474	-1.25441	ANK3_mut PIK3C2B_mut BNC2_mut NSD1_mut NOTCH2_mut CUX1_mut NTN4_mut MAP4K1_mut	[ 0.52358109 0.52358109 0.52358109 0.52358109 0.52358109 -0.30705452 -0.29001975 -1.6377182 -0.8698349 -0.8698349 ]	[ 0.55857986 0.21719527 0.45661426 0.28325662 0.20453626 -0.03973114 0.01115477 -1.47410607 0.12233272 -0.185794 ]	[-1.37437901 -0.97057498 -0.48769452 -0.12245081 0.27096677 0.44627234 0.55755317 0.7198 0.87914198 1.15544397]
methy	BRCA	196	Phenformin	46	36	18	338	13	0.392857	0.151515	-0.0424242	0.819952	0.7982	-0.0326142	0.0214468	chr22:39853323-39854065 chr12:106532106-106533696 chr17:38333605-38334795 chr11:8615397-8615889 chr7:143582125-143582610 chr11:8102358-8102913 chr16:3355020-3356012 chr11:65408344-65408631 chr7:750788-751237 chr19:57078365-57079301 chr2:29337983-29338909 chr6:85472702-85474132 chr12:124246524-124247254	[ 2.77517653 3.08763552 3.78608203 2.57504082 3.41124344 3.07715392 2.70238304 3.21331477 2.83480191 3.55035496]	[ 2.67787051 3.55564713 3.35773802 3.09129167 3.4099102 3.2703855 3.53471351 3.28394651 2.97360086 3.30023646]	[ 1.51983421 2.01947061 2.68245954 2.90775538 3.04713178 3.3247203 3.47160404 3.60232739 3.8740248 4.36324144]
cna	BRCA	190	Bleomycin	46	36	18	57	7	0.51558	0.120371	-0.381818	1.32423	1.62179	-0.170604	-0.755785	Amplification:cnaBRCA39 Amplification:cnaBRCA14 Amplification:cnaBRCA31 Amplification:cnaBRCA16 Deletion:cnaBRCA38 Amplification:cnaBRCA63 Deletion:cnaBRCA7	[ 1.13328695 -0.26660746 0.04376298 1.13328695 1.13328695 0.49457309 0.49457309 1.17412186 0.49457309 0.49457309]	[ 0.13813016 0.48546177 0.28572154 1.74506545 0.98979801 -0.34485155 0.02738616 1.07200456 -0.33347017 -0.04710841]	[-1.19142524 -0.6419663 0.11098623 0.30913208 0.69792252 1.39348129 1.60026265 1.76048636 2.14780604 2.94607476]
rna	BRCA	229	LY317615	47	37	19	446	16	0.690476	0.212121	0.0545455	0.774848	0.738744	-0.236063	-0.123559	MUC20_expr CHD8_expr BRAF_expr MED24_expr TBL1XR1_expr ELF3_expr EP300_expr ARID4B_expr STAG1_expr ACO1_expr AXIN1_expr RBBP7_expr RHEB_expr ARFGAP1_expr STK11_expr TSC1_expr	[ 1.33670735 1.91606808 1.54096997 2.12496424 1.81556535 0.78407919 2.15388489 1.91582978 1.3509779 2.04006481]	[ 1.18211484 1.82383978 1.63487446 1.95861828 1.90325189 1.143049 1.25557375 1.73797274 1.37006021 1.87490523]	[ 0.29238993 0.630513 0.81966517 1.25858335 1.4396229 1.50242452 1.80492762 2.06850582 2.33493942 2.5081782 ]
methy	BRCA	224	AS605240	47	37	19	338	4	0.380952	0.127273	-0.0181818	0.698555	0.967268	-0.230443	-1.35914	chr7:27186927-27187692 chr18:47087879-47088528 chr19:50706482-50707196 chr1:10755226-10755521	[ 1.17137289 1.08813441 1.36683536 2.21630096 1.88392615 1.55305159 1.54844654 1.34997416 1.56310368 1.10130429]	[ 1.45432496 1.26162946 -0.02648616 1.67929852 1.59004986 1.34799075 1.15449893 1.50012505 -0.04550838 1.56624436]	[ 0.10817639 0.9081226 1.15372199 1.2910199 1.39391173 1.44304073 1.64011609 1.75215208 2.08689021 2.5568869 ]
snv	BRCA	221	TAK-715	49	39	20	318	12	0.446958	0.142725	-0.163636	0.524583	0.509304	-0.432888	-0.350632	MLL3_mut TP53BP1_mut ARHGAP35_mut PIK3R1_mut KDM6A_mut PPP2R1A_mut BCOR_mut MAP3K4_mut CNTNAP1_mut NTN4_mut PBRM1_mut MAP4K1_mut	[ 1.96918833 2.355093 1.96918833 1.96918833 1.3392359 1.52430582 1.96918833 1.96918833 2.06947327 2.06947327]	[ 2.25580931 2.05193353 1.76263857 2.074862 1.76376057 1.90281069 2.12349963 2.12097788 2.00316477 1.80897593]	[ 1.20659026 1.43063225 1.61259211 1.75539806 1.83932784 2.01447949 2.14557567 2.33902554 2.42234658 2.66951559]
rna	BRCA	156	AZD6482	46	36	18	446	17	0.547619	-0.733333	-0.478788	0.961658	0.816848	-0.984933	-0.432145	NAP1L1_expr HSP90AB1_expr RBM5_expr CASP1_expr AMOT_expr NPM1_expr PRKAR1A_expr HSPA8_expr WNK1_expr SPOP_expr RPGR_expr SOX9_expr FUS_expr FIP1L1_expr LRPPRC_expr RBM10_expr HDAC9_expr	[ 1.06011248 1.28937387 0.97909296 0.73495382 1.27344275 1.13917828 0.41950154 0.49688524 0.55658472 0.35830784]	[ 0.90266389 1.1881597 1.137447 0.60419154 1.10301113 1.13808548 0.64427018 0.88576579 1.03295612 0.42400098]	[-0.44298782 0.12553012 0.46348627 0.59250966 0.72560609 1.10842228 1.2514311 1.47753896 1.61716263 1.86436027]
cna	BRCA	235	QL-XII-47	47	37	19	57	7	0.494663	0.202731	0.187879	0.892726	0.789466	-0.55535	-0.216352	Amplification:cnaBRCA48 Amplification:cnaBRCA39 Amplification:cnaBRCA26 Amplification:cnaBRCA64 Deletion:cnaBRCA57 Amplification:cnaBRCA10 Amplification:cnaBRCA19	[ 0.78183341 2.23855329 0.79849374 0.78183341 0.79849374 0.79849374 0.95286179 0.78183341 0.79849374 1.5553335 ]	[ 0.38309503 1.72070086 1.03639531 0.68224144 0.81872892 0.59616911 1.16015816 0.70198369 1.13489294 1.00007057]	[ -5.16935749e-01 4.73187563e-04 2.15929908e-01 4.31944157e-01 6.10667339e-01 8.27921116e-01 9.68823890e-01 1.09912415e+00 1.32892674e+00 2.18267150e+00]
rna	BRCA	235	QL-XII-47	47	37	19	446	17	0.714286	-0.0181818	0.236364	0.769091	0.709715	-0.145385	0.0246442	TBL1XR1_expr TSC1_expr MUC20_expr MED24_expr RHEB_expr LDHA_expr ZNF750_expr EPHA1_expr DDX5_expr ELF1_expr RHOT1_expr ACVR2A_expr ARID1B_expr ERBB2_expr PRPF8_expr VIM_expr MYH10_expr	[ 0.8861568 0.90404069 0.19407994 0.81101936 0.68711865 1.15297437 1.5119791 0.33145368 0.87746787 0.84925073]	[ 0.64972866 0.88800031 0.32677042 0.8773092 0.78610229 1.20008707 1.0422281 0.57577652 1.0990814 0.6932826 ]	[ -5.16935749e-01 4.73187563e-04 2.21219315e-01 4.91720235e-01 6.66812623e-01 8.40564761e-01 9.69376993e-01 1.09912415e+00 1.39464029e+00 2.18267150e+00]
snv	BRCA	230	GSK429286A	49	39	20	318	19	0.454201	-0.1557	-0.345455	0.414328	0.459982	-0.230953	-0.517169	MLL3_mut MSR1_mut TAF1_mut CYTH4_mut ZFHX3_mut SACS_mut ASPM_mut ARHGAP35_mut BRAF_mut NTN4_mut MAP4K1_mut RBBP7_mut SEC24D_mut CLSPN_mut CUX1_mut NOTCH1_mut BRCA1_mut CAST_mut APAF1_mut	[ 2.45678163 2.45678163 2.71737957 2.45678163 2.40382004 2.45678163 2.45678163 2.45678163 2.45678163 2.45678163]	[ 2.50428247 2.49025869 2.67501926 2.4452908 2.38893509 2.60328245 2.53663039 2.11065531 2.32865357 2.4938798 ]	[ 1.49814055 1.97864315 2.19503215 2.29496898 2.34918449 2.42316648 2.49614859 2.62019696 2.72333679 2.86497131]
rna	BRCA	326	GSK690693	46	36	18	446	9	0.5	0.69697	0.333333	0.669315	0.806247	0.362436	0.074878	ZFP36L1_expr ARID1B_expr IDH1_expr SMARCA4_expr MAP3K11_expr NCOR1_expr SEC31A_expr FIP1L1_expr EPHA1_expr	[ 0.99706519 1.27543008 1.26119328 0.66569948 0.44964767 1.83896279 2.19023776 1.5154382 1.68578601 2.1933322 ]	[ 1.46079564 1.33142495 1.10957623 1.09495616 1.16657436 1.39263082 1.52115226 1.25003195 1.6740284 1.38209391]	[-0.28962906 0.27204134 0.75901592 0.96743147 1.21341436 1.55179606 1.78281587 2.05077962 2.22587792 2.4466025 ]
rna	BRCA	201	Epothilone B	47	37	19	446	16	0.333333	-0.212121	-0.648485	1.07263	1.08384	-0.960979	-1.00215	ASXL2_expr CUL1_expr UPF3B_expr IREB2_expr CNOT3_expr MAX_expr SYK_expr MLL_expr ARFGAP1_expr EFTUD2_expr ALK_expr SMARCA1_expr ASPM_expr CLSPN_expr AMOT_expr CHD1L_expr	[-1.78063345 -1.55117726 -1.5267396 -1.05756819 -1.20385182 -1.49270415 -1.02551365 -2.86499667 -2.30464196 -1.57781386]	[-1.68388867 -1.3954668 -1.49153674 -0.96708179 -1.33974969 -1.7492063 -1.5833137 -2.64764786 -2.22698951 -1.84047723]	[-3.13121898 -2.83772968 -2.46244808 -2.18252251 -1.90172104 -1.819087 -1.57480482 -1.35293348 -1.06724991 -0.49508291]
cna	BRCA	203	BMS-345541	47	37	19	57	8	0.530159	0.0553912	0.309091	0.421965	0.392974	0.0897029	0.210487	Deletion:cnaBRCA57 Deletion:cnaBRCA33 Amplification:cnaBRCA62 Deletion:cnaBRCA17 Deletion:cnaBRCA18 Amplification:cnaBRCA10 Amplification:cnaBRCA8 Deletion:cnaBRCA43	[ 1.2354275 1.67894495 1.41869426 1.66221857 1.21993637 1.89523494 1.21993637 1.39508438 1.66221857 1.66221857]	[ 1.14490891 1.52828085 1.3074863 1.74892974 1.51032293 1.87565637 1.70096779 1.51175129 1.36968565 1.65464807]	[ 0.64301867 1.0971271 1.26792994 1.34720852 1.43320778 1.57095211 1.60927309 1.7484668 1.90518712 2.35718707]
methy	BRCA	202	GSK-1904529A	46	36	18	338	5	0.571429	-0.212121	-0.0424242	0.502485	0.436754	-0.881292	-0.421291	chr2:85811340-85811855 chr19:49315545-49315765 chr8:107669777-107670591 chr19:47731377-47731715 chr3:10857687-10858447	[ 1.17304873 0.59343082 0.90107822 1.30711401 0.87527168 1.39433503 1.10723364 0.67076755 0.42542785 1.03681326]	[ 0.94183969 0.65662783 0.77420199 1.15268111 0.93925887 1.44079471 0.74762493 0.89092749 0.52102023 0.99766403]	[ 0.26387947 0.49258404 0.77919782 0.87734035 0.94080317 0.99623705 1.08538147 1.20665534 1.26421882 1.61525408]
rna	BRCA	208	SB-715992	47	37	19	446	4	0.52381	0.333333	0.636364	0.637351	0.604927	0.253631	0.327638	IDH1_expr CASP1_expr ZFHX3_expr CDKN1B_expr	[-1.12781632 -0.45548582 -0.86500525 -0.1324386 -0.28166276 -0.66327143 0.05335388 -0.49569792 -0.45680684 -0.35949838]	[-0.98580265 -0.77686119 -0.72803831 -0.71614766 -0.25663775 -0.36258441 -0.331559 -0.28660238 -0.71536732 -0.45965028]	[ -2.09347477e+00 -1.56864935e+00 -1.02977243e+00 -8.03086446e-01 -6.75110312e-01 -4.62505361e-01 -2.03450443e-01 4.55403641e-04 9.22372849e-02 4.18278962e-01]
methy	COADREAD	1268	XAV 939	45	35	18	338	12	0.678571	-0.0181818	-0.151515	0.503784	0.48726	-0.351902	-0.264672	chr16:67183208-67184968 chr2:219646432-219647181 chr17:52977866-52978307 chr8:61193312-61194195 chr7:99678768-99679702 chr16:48399730-48400040 chr5:115912001-115912384 chr9:115875199-115875738 chr16:67464388-67465462 chr11:72463092-72463717 chr17:40932329-40933299 chr11:113185332-113185663	[ 1.54098582 1.64583826 1.71554387 1.79850602 1.93242598 1.33744192 1.6529851 1.16935158 1.35295129 2.03138781]	[ 1.57053196 1.67705905 1.50987411 1.74001443 2.11964941 1.42323506 1.59523058 1.45991492 1.38529539 1.86230993]	[ 0.7198579 1.24390424 1.59549183 1.65084232 1.69019523 1.77693726 1.86203962 1.96107845 2.16794694 2.31312946]
rna	COADREAD	268	YM155	45	35	18	446	15	0.857143	0.612121	0.418182	1.52572	1.45844	-0.0975191	-0.00286284	AXIN2_expr RNF43_expr ERBB2IP_expr GPSM2_expr MED17_expr CYLD_expr DDX5_expr CCND1_expr CLASP2_expr ACSL6_expr KALRN_expr PIP5K1A_expr CHD9_expr MYB_expr F8_expr	[-1.84203768 -1.65096736 -1.83378935 -1.86402893 0.15731514 -1.68316364 -1.245754 -0.79983282 -0.77512169 -1.48226261]	[-1.56561637 -1.00718188 -1.5396781 -1.24373209 0.05835244 -1.36081493 -0.69872236 -0.69575894 -1.03114176 -1.09029615]	[-2.57944838 -2.30509334 -2.03306016 -1.5564678 -1.26945131 -0.54140646 0.03929317 0.330509 0.9462898 2.11505253]
methy	COADREAD	1377	Afatinib (rescreen)	45	35	18	338	3	0.428571	-0.309091	-0.551515	0.756673	0.695486	-0.826074	-0.542688	chr17:79818230-79819299 chr1:153935781-153936276 chr19:1851578-1852203	[ 1.66719294 1.27726364 1.11857331 1.95253503 0.58245611 1.77429223 1.1678195 1.64778757 1.21794319 1.04426003]	[ 1.71623611 1.62805557 1.62350154 1.63011193 1.31060791 1.61260128 1.5842104 1.35983396 1.66094136 1.12933052]	[ 0.49458961 0.69185994 1.0140443 1.13329152 1.38918347 1.53441996 1.64081138 1.88525362 2.0850556 2.30339323]
snv	COADREAD	1378	Bleomycin (50 uM)	49	39	20	455	4	0.654654	0.308444	-0.139394	0.942757	1.085	-0.0370995	-0.373654	TP53_mut MACF1_mut IRF6_mut ACVR2A_mut	[ 1.90247345 1.09244847 1.90247345 1.58158696 1.09244847 1.90247345 1.2847712 1.90247345 1.90247345 1.90247345]	[ 1.93491375 1.2070626 1.85718548 2.13825583 0.84057808 1.12971663 1.07063758 2.12218285 1.59350824 1.59705329]	[-0.39820514 0.48728336 0.85614016 1.07720836 1.30583446 1.65753207 1.93874628 2.04506436 2.32025438 2.97544231]
cna	COADREAD	1378	Bleomycin (50 uM)	48	38	19	48	6	0.449089	-0.175774	0.393939	1.03482	0.815794	-0.310525	0.185533	Amplification:cnaCOREAD32 Amplification:cnaCOREAD31 Deletion:cnaCOREAD49 Amplification:cnaCOREAD44 Amplification:cnaCOREAD36 Deletion:cnaCOREAD63	[ 1.28607917 2.3684063 1.28607917 0.91531515 1.28607917 1.28607917 1.2493943 1.28607917 2.3684063 1.2493943 ]	[ 1.26062965 1.25518429 1.79294455 1.0853349 1.78669429 0.92699671 1.1199801 1.74399793 2.07289171 1.95752835]	[-0.39820514 0.48728336 0.85614016 1.07720836 1.30583446 1.64749406 1.86764642 2.04077335 2.12336384 2.97544231]
rna	COADREAD	1378	Bleomycin (50 uM)	47	37	19	446	446	0.357143	0.612121	0.842424	0.798033	0.718316	0.240718	0.384834	ARFGEF2_expr HNF1A_expr ACVR1B_expr KALRN_expr FOXA2_expr FAS_expr ERBB3_expr SMAD4_expr ARHGAP26_expr TNPO1_expr SMAD2_expr SACS_expr PSIP1_expr CDC27_expr STAG2_expr TGFBR2_expr RASGRP1_expr IDH2_expr CDH1_expr MECOM_expr ARFGAP3_expr GNAI1_expr SCAI_expr MAP2K4_expr NFATC4_expr TET2_expr CCND1_expr RNF43_expr MED17_expr KDM5C_expr BCOR_expr ING1_expr EEF1A1_expr TRERF1_expr ACO1_expr CLTC_expr…	[ 0.77627206 1.17034745 0.83524418 1.16462111 1.28473163 1.17377639 1.12221026 1.02773988 1.58287668 1.43619514]	[ 0.88379782 1.00052404 1.02749848 1.10387278 1.38317633 1.24170291 1.09837198 1.2343111 1.71556473 1.71073878]	[-0.39820514 0.34721271 0.79099715 1.0725259 1.27719872 1.61508676 1.81173112 2.03204039 2.08588886 2.97544231]
methy	COADREAD	1378	Bleomycin (50 uM)	47	37	19	338	10	0.761905	0.272727	0.224242	1.05404	1.03202	-0.244797	-0.193336	chr5:175792355-175793505 chr1:21996161-21996409 chr16:67183208-67184968 chr18:47087879-47088528 chr22:24180491-24181666 chr5:101632049-101632373 chr18:32847284-32848130 chr3:119298284-119298983 chr19:53496732-53497028 chr12:124246524-124247254	[ 1.57491684 0.62568969 1.32254314 0.51216084 0.32776606 2.50714469 0.40711758 1.80412042 1.62620854 1.57491589]	[ 1.46175051 1.29400897 1.40902138 0.62813485 0.95297921 2.04873133 0.42558098 0.95587015 2.20884323 1.58205628]	[-0.39820514 0.34721271 0.79099715 1.0725259 1.30583446 1.64749406 1.93874628 2.04506436 2.32025438 2.97544231]
snv	COADREAD	263	FR-180204	46	36	18	455	6	0.518875	0.354755	0.260606	0.370776	0.409509	0.264883	0.103274	ZFP36L2_mut EPHA2_mut ARID5B_mut BRAF_mut TFDP2_mut AKT1_mut	[ 2.02752948 2.06570911 2.02752948 1.94882488 1.90670395 2.06570911 2.44266677 1.87651658 2.31985331 2.31985331]	[ 2.11819887 2.10730386 2.08119273 1.94697142 1.80402005 1.90964496 2.29147863 1.81465173 2.267694 2.37291694]	[ 1.50211865 1.67091758 1.83318682 1.90825963 2.05793925 2.13571818 2.34887685 2.46681165 2.70638156 2.92730037]
cna	COADREAD	1494	SN-38	48	38	19	48	12	0.58554	0.0184063	-0.163636	1.11257	1.28534	-1.16725	-1.89262	Amplification:cnaCOREAD32 Deletion:cnaCOREAD66 Deletion:cnaCOREAD65 Deletion:cnaCOREAD14 Deletion:cnaCOREAD63 Deletion:cnaCOREAD19 Deletion:cnaCOREAD54 Deletion:cnaCOREAD13 Amplification:cnaCOREAD35 Deletion:cnaCOREAD28 Deletion:cnaCOREAD55 Deletion:cnaCOREAD56	[-1.36437678 -0.57524574 -2.66159821 -2.14467144 -2.14467144 -2.45646811 -2.14467144 -1.73851943 -1.15587521 -1.73912358]	[-0.90866888 -0.69510639 -3.29464197 -2.17521191 -2.22584653 -2.34005642 -2.31867599 -2.23244762 -1.94540572 -1.23472893]	[-2.95472895 -2.39984449 -2.05104731 -1.57380887 -1.37967978 -1.30266118 -1.05483083 -0.86665145 -0.67666308 -0.42496902]
snv	COADREAD	1069	EHT 1864	45	35	18	444	444	0.714286	0.466667	0.50303	0.380648	0.361539	0.105604	0.193149	SUZ12_mut XRN1_mut KDR_mut CEP290_mut SMO_mut TRERF1_mut PSMD11_mut NUP98_mut COPS2_mut NCF2_mut FXR1_mut ARID1B_mut ARFGEF2_mut BAZ2B_mut PTCH1_mut CHD8_mut ADCY1_mut RPSAP58_mut CASP8_mut B2M_mut LPHN2_mut EPHA2_mut NOTCH2_mut WNK1_mut ERCC2_mut CNOT3_mut ARFGEF1_mut EZH2_mut DHX9_mut MACF1_mut MTOR_mut BRCA1_mut FOXP1_mut RPL22_mut DLG1_mut HSPA8_mut LRP6_mut RNF43_mut STK4_mut USP6_mut ATRX_m…	[ 1.26194668 1.38532686 1.96452093 1.93259203 1.91133678 2.01428342 1.92166865 2.05452132 1.99456787 1.51086068]	[ 1.40925217 1.37161469 1.94869924 1.85718524 1.82450283 1.90248168 1.93880892 2.0590167 1.98898888 1.5304662 ]	[ 1.07322571 1.17771531 1.40868305 1.49249926 1.62483499 1.67219034 1.96627702 2.06352686 2.20855341 2.29864417]
methy	COADREAD	299	OSI-027	45	35	18	338	7	0.571429	-0.224242	-0.272727	0.837537	0.815685	-0.29944	-0.232518	chr8:107669777-107670591 chr8:67344497-67344989 chr18:10454453-10455268 chr22:24180491-24181666 chr7:35292985-35294674 chr5:63461448-63462106 chr7:27225050-27225629	[ 0.34122598 0.95909077 1.25424695 1.16982949 1.3925122 0.57109261 1.04257417 0.25422731 0.73743165 0.90683031]	[ 0.58962595 1.0155642 1.2318821 1.28328395 1.31830776 0.50312394 0.91540051 0.42001998 0.94509178 1.00095022]	[-0.28556485 0.23944404 0.33505147 0.72549242 0.90875709 1.06511824 1.3282679 1.49576943 1.65147426 2.36455686]
rna	COADREAD	312	AV-951	46	36	18	446	5	0.571429	0.369697	0.624242	0.28494	0.244225	-0.0598048	0.221421	TJP2_expr FAF1_expr GNAI1_expr ELF3_expr MUC20_expr	[ 0.12686026 0.34122777 0.37874764 0.25930327 0.20587754 0.56797761 0.61860847 0.38530299 0.21769392 0.3556436 ]	[ 0.13985267 0.31992018 0.27764812 0.14767578 0.14763156 0.24819124 0.32138145 0.35123289 0.35573122 0.28097296]	[-0.24560893 -0.01620209 0.10975302 0.1767895 0.20590867 0.25036332 0.36681316 0.41736889 0.55762432 0.78621139]
methy	COADREAD	279	BIX02189	45	35	18	338	16	0.678571	-0.127273	-0.0666667	0.700418	0.642144	-0.941389	-0.631782	chr13:43566074-43566508 chr8:107669777-107670591 chr17:38333605-38334795 chr16:67464388-67465462 chr3:187456250-187456580 chr20:30310503-30310707 chr13:36052553-36053119 chr12:124246524-124247254 chr3:119298284-119298983 chr7:35292985-35294674 chr6:26044203-26044469 chr7:99678768-99679702 chr7:750788-751237 chr19:44763978-44764312 chr16:68002837-68003039 chr19:1851578-1852203	[ 2.5214932 1.50349891 2.23749471 1.83016121 1.50444925 1.74120784 1.42880249 1.79569781 1.71562552 2.40207577]	[ 2.42642546 1.47901249 2.25946236 2.12359881 1.65276003 1.77993131 1.74966955 1.68852305 1.77409792 2.41972494]	[ 1.05483004 1.43687687 1.76807113 1.8586837 2.03588383 2.18242352 2.32529367 2.43053091 2.54463084 2.7996851 ]
snv	COADREAD	1133	JNJ-26854165	47	37	19	446	446	0.357143	-0.00606061	-0.139394	0.435675	0.431916	-0.0726199	-0.0541922	MLH1_mut ASH1L_mut SEC31A_mut IRF6_mut BMPR2_mut ACACA_mut TP53_mut CTNNB1_mut RPL22_mut ALK_mut MLL_mut TOM1_mut ACTB_mut PCBP1_mut PAX5_mut ARID1B_mut BRAF_mut MLL3_mut ARFGEF1_mut MED23_mut NOTCH2_mut PHLPP1_mut RNF43_mut BCL11A_mut LRP6_mut NSD1_mut NCKAP1_mut MAP3K4_mut ACO1_mut MKL1_mut EPHA2_mut KRAS_mut BRCA1_mut CNOT3_mut CUX1_mut SRGAP1_mut CUL1_mut FKBP5_mut PCSK6_mut FBXO11_mut BRCA2_…	[ 1.5379504 1.19946909 1.7780509 1.84125829 1.39654946 1.78054571 1.7373482 1.43491399 1.67082191 1.46012449]	[ 1.58743691 1.31561923 1.81586766 1.87817478 1.56035542 1.81305254 1.73857617 1.55304623 1.71124852 1.55690908]	[ 0.77109742 0.98793817 1.33431955 1.4201999 1.52482268 1.61458577 1.73641075 1.79451756 2.01575958 2.23397036]
methy	COADREAD	1133	JNJ-26854165	45	35	18	338	12	0.464286	0.369697	0.248485	0.39163	0.406438	0.168838	0.104794	chr3:53032813-53033116 chr6:27858166-27858564 chr4:103940668-103940951 chr15:93198374-93199181 chr6:26044203-26044469 chr6:110679417-110679833 chr5:73935725-73937551 chr6:26045644-26046033 chr12:124246524-124247254 chr4:122301567-122302290 chr20:30310503-30310707 chr5:125930601-125931049	[ 1.61726356 1.27901614 1.74778843 1.14618206 1.76896489 1.63640416 1.61075044 1.40207613 1.66312015 1.95422029]	[ 1.52112103 1.45610881 1.63422108 1.43735337 1.66167665 1.57350039 1.47150791 1.34220147 1.58277285 1.76139152]	[ 0.77109742 0.98793817 1.33431955 1.42698192 1.57107271 1.61458577 1.73641075 1.82133769 2.07994224 2.23397036]
rna	COADREAD	1526	RDEA119 (rescreen)	46	36	18	446	16	0.464286	-0.672727	-0.587879	1.0217	0.974281	-0.629765	-0.482001	MCM3_expr GNA11_expr SHMT1_expr KDM6A_expr ARNTL_expr BRCA1_expr CHD9_expr CDKN1B_expr CHEK2_expr BLM_expr HCFC1_expr RBBP7_expr SFPQ_expr MACF1_expr EIF4G3_expr ASPM_expr	[ 0.54323924 0.69922698 0.40522942 0.54140347 -0.02256697 0.09115297 0.17875254 0.21734065 -0.37976944 0.28780767]	[ 0.43124291 0.5602169 0.32449555 0.4557887 0.12829316 0.04965788 0.10709938 0.25273171 -0.42880714 0.34482431]	[-1.10338275 -0.72012584 -0.38163447 -0.09780294 0.14766305 0.20256181 0.55663757 0.78088366 1.16711478 1.62586174]
methy	COADREAD	308	XL-880	45	35	18	338	16	0.464286	0.115152	0.2	0.575795	0.522023	-0.332661	-0.095374	chr13:43566074-43566508 chr9:98783216-98784364 chr7:35292985-35294674 chr2:175546862-175547880 chr13:96296143-96297059 chr8:95652455-95652873 chr5:101632049-101632373 chr19:53662189-53662500 chr5:63461448-63462106 chr13:79175610-79177985 chr6:55443732-55444092 chr5:115912001-115912384 chr8:61193312-61194195 chr19:22018594-22018827 chr3:119298284-119298983 chr7:87256958-87258444	[ 0.48633128 0.11539572 0.80207336 0.15254042 0.48252392 0.70039713 0.4056159 0.75757217 0.57050562 0.19747534]	[ 0.35201192 0.33275998 0.48391503 0.36326212 0.65304655 0.56467986 0.38463137 0.5928452 0.5200305 0.32897949]	[-0.45979007 -0.1688588 -0.04614578 -0.00333466 0.14668626 0.23985812 0.55084413 0.62552494 0.91030909 1.25426462]
rna	COADREAD	1236	UNC0638	47	37	19	446	17	0.5	0.236364	0.357576	0.719669	0.643021	-0.0796778	0.138057	GNAI1_expr ARHGEF2_expr FIP1L1_expr TBL1XR1_expr CHD9_expr ERBB3_expr ELF3_expr SPTAN1_expr ARHGEF6_expr KEAP1_expr POLR2B_expr ARFGAP3_expr EIF4G3_expr PHF6_expr FBXO11_expr PRKCZ_expr SEC24D_expr	[ 1.73680711 2.29332995 2.30327964 2.23950434 1.85927212 2.31479073 2.08959508 2.13138008 1.96222293 2.31607866]	[ 1.71390283 1.970667 2.02203751 2.04990911 1.92931998 2.16719294 2.33475733 1.93677986 1.97546685 2.03645945]	[ 0.82061744 1.06031244 1.12504106 1.55863229 1.79604209 2.27532093 2.38227994 2.47516466 2.61666939 2.89049886]
rna	COADREAD	302	PI-103	46	36	18	446	17	0.714286	-0.0181818	0.0909091	1.00164	0.994035	-0.185332	-0.167409	ACVR1B_expr ZMYM2_expr HNF1A_expr SMARCA1_expr SYK_expr AQR_expr MYB_expr MECOM_expr VIM_expr ELF1_expr ARHGAP26_expr HNRPDL_expr ERCC2_expr TGFBR2_expr NF2_expr PIK3C2B_expr SACS_expr	[ 1.87343371 0.33692542 1.47950697 1.06849837 1.06795454 1.18371749 1.093678 0.97161406 0.65363169 2.12593555]	[ 1.86485183 0.39185837 1.62237167 1.15174437 1.16600478 1.00551558 1.05129099 0.89271182 1.17032695 1.8719995 ]	[-0.23519241 0.00444642 0.39664458 0.61546673 0.82629647 1.42648414 1.80472309 1.9915586 2.14321936 2.59068778]
methy	COADREAD	302	PI-103	45	35	18	338	15	0.5	0.648485	0.490909	0.70973	0.765379	0.394584	0.295922	chr17:38333605-38334795 chr8:67344497-67344989 chr18:47087879-47088528 chr8:107669777-107670591 chr3:119298284-119298983 chr5:73935725-73937551 chr22:24384134-24384405 chr16:67464388-67465462 chr7:99678768-99679702 chr12:124246524-124247254 chr6:52226753-52228006 chr16:48399730-48400040 chr7:27225050-27225629 chr17:40274523-40275360 chr17:79818230-79819299	[ 1.15522432 0.94135714 1.04644179 1.01831412 0.3467266 1.07927966 1.12023056 1.31962192 2.08490777 1.93610322]	[ 0.52922732 1.08163404 1.16051149 1.50214779 0.45845643 0.71586227 1.10159731 0.9671104 1.6990962 1.88988805]	[-0.23519241 0.00444642 0.44223677 0.66683327 0.86154284 1.42648414 1.80472309 1.9915586 2.14321936 2.59068778]
methy	COADREAD	305	TPCA-1	45	35	18	338	338	0.535714	0.248485	0.2	0.57712	0.619365	0.121963	-0.0112869	chr7:35292985-35294674 chr20:30310503-30310707 chr8:107669777-107670591 chr8:67344497-67344989 chr12:124246524-124247254 chr19:57078365-57079301 chr3:119298284-119298983 chr1:10755226-10755521 chr18:32847284-32848130 chr16:68002837-68003039 chr17:38333605-38334795 chr15:30114110-30115215 chr19:53662189-53662500 chr4:76555366-76556079 chr8:11058624-11058844 chr8:11059011-11059242 chr7:99678768-996…	[ 1.53149784 1.4236443 1.46475339 1.35330868 1.43268287 1.9987731 1.45452857 1.28187978 1.88585317 1.69908452]	[ 1.56694472 1.54953408 1.47822976 1.27108812 1.53921545 1.95434368 1.53575802 1.13942492 1.67938125 1.70205605]	[ 0.65087564 0.81341077 0.99984324 1.17797675 1.30546527 1.44771516 1.71990818 1.85411653 2.14520442 2.77189182]
snv	COADREAD	249	XL-184	46	36	18	455	12	0.321429	0.211665	0.0181818	0.57854	0.58926	-0.0812396	-0.12168	KEAP1_mut NAP1L1_mut ZFHX3_mut TFDP2_mut BRCA2_mut PTPRF_mut ZMYM2_mut FGFR2_mut BCLAF1_mut LIMA1_mut ARID4A_mut NOTCH1_mut	[ 1.53818274 1.36397552 1.53818274 0.85664248 1.53818274 1.49472725 1.06819701 1.53818274 1.53818274 1.53818274]	[ 1.60071373 1.4338001 1.48962712 1.29172111 1.79652977 1.18824756 1.18325102 1.32400787 1.94332123 1.56982517]	[ 0.34901724 0.86634429 0.9542214 1.14561103 1.22311434 1.42678817 1.55858824 1.77650308 2.07213451 2.29617283]
cna	COADREAD	1243	piperlongumine	48	38	19	48	2	0.545545	-0.462317	0.0787879	0.66216	0.629775	-0.520716	-0.3756	Deletion:cnaCOREAD19 Deletion:cnaCOREAD63	[ 1.05974507 1.05974507 1.55520189 0.67019904 1.05974507 1.05974507 0.67019904 0.67019904 0.67019904 1.05974507]	[ 0.62457687 0.77146322 1.20740569 0.5247122 1.66988778 1.52838266 0.63147199 0.92931151 0.62195581 1.18321395]	[ 0.37361207 0.56675181 0.65925748 0.76435992 0.82714898 0.8671051 0.98278096 1.24337492 1.54566918 2.31483972]
rna	COADREAD	1243	piperlongumine	47	37	19	446	4	0.52381	-0.272727	0.151515	0.732857	0.563228	-0.800482	-0.0634533	ELF4_expr MUC20_expr PIK3C2B_expr ELF3_expr	[ 1.31873274 0.77952302 1.5097127 0.83968723 1.19587803 0.71177185 1.65157068 0.57599288 1.01763964 0.81198204]	[ 0.89380264 0.92781085 0.91516244 0.72568786 0.69627941 1.14296103 1.24814332 0.68876672 0.90261912 0.99445844]	[ 0.37361207 0.50172733 0.61346231 0.75633435 0.82714898 0.8671051 0.98278096 1.24337492 1.54566918 2.31483972]
methy	COADREAD	331	QL-X-138	45	35	18	338	6	0.642857	0.224242	-0.127273	0.568817	0.696303	0.141942	-0.285782	chr7:35292985-35294674 chr8:107669777-107670591 chr22:24180491-24181666 chr15:93198374-93199181 chr19:1851578-1852203 chr14:48143433-48145589	[ 1.30277443 1.28284693 0.7318328 1.14738703 1.28509879 1.17384112 0.71072853 1.4731282 1.22250736 1.76717341]	[ 1.68305135 1.45599961 0.82377255 1.23440623 1.58462203 0.96032619 0.94312179 1.22012246 1.64424694 1.40385842]	[ 0.16559789 0.37613763 0.68425962 0.89786973 1.01269598 1.08083261 1.17906754 1.441584 1.94567498 2.24629023]
rna	COADREAD	252	WZ3105	46	36	18	446	3	0.464286	-0.0666667	0.2	0.893775	0.772704	-0.25269	0.0637034	GPSM2_expr MEF2C_expr AXIN2_expr	[ 0.55953699 0.17521685 -0.18567234 1.07688403 0.34519377 0.01453319 0.50197834 0.02738306 0.79269719 0.13102376]	[ 0.53351361 -0.02699095 0.12846789 0.34856105 0.39741245 0.20621958 0.84529459 0.07545751 0.64206851 0.27792412]	[-0.80477462 -0.64209397 -0.35505518 -0.12255828 0.38613151 0.54290878 0.85303846 1.00563305 1.27920165 1.67824118]
rna	COADREAD	253	XMD14-99	46	36	18	446	17	0.571429	0.309091	0.69697	0.455351	0.36716	-0.134125	0.262644	PRKCZ_expr TRERF1_expr PTPRU_expr SEC24D_expr FKBP5_expr PLCB1_expr CHD9_expr TBL1XR1_expr TCF12_expr KDR_expr NF2_expr ARHGEF2_expr CNOT3_expr FRG1_expr INPPL1_expr TGFBR2_expr ZNF292_expr	[ 1.61833656 1.76682055 1.51020265 2.00571346 2.00039268 1.89682233 2.0175693 1.53339243 2.26646399 1.69157112]	[ 1.74172163 1.90277863 1.96437275 1.84861064 1.93726778 1.67896116 2.09748459 2.01192927 2.16255856 2.02489233]	[ 1.24720866 1.49322349 1.72035414 1.89242847 2.00947959 2.09666603 2.21929967 2.34928512 2.51545949 2.68930138]
rna	COADREAD	288	KIN001-055	46	36	18	446	6	0.642857	-0.442424	0.272727	0.710298	0.505087	-1.235	-0.130135	TGFBR2_expr BRAF_expr CLOCK_expr RGS3_expr GPSM2_expr NUP93_expr	[ 2.47457385 1.94672132 1.53326488 1.54887259 2.28774548 2.18181372 1.60409772 1.86505091 1.79240882 1.51924634]	[ 1.7135303 1.61265934 1.95994186 1.50970721 2.05956459 1.3875494 1.70221853 2.15142965 1.88888276 1.78270054]	[ 0.8868334 1.34417932 1.74165735 1.93404543 2.02952011 2.08742264 2.15541612 2.23055543 2.3725307 2.57744701]
methy	COADREAD	288	KIN001-055	45	35	18	338	13	0.464286	-0.115152	-0.0545455	0.55018	0.471531	-0.341022	0.014975	chr13:43566074-43566508 chr7:27225050-27225629 chr7:35292985-35294674 chr22:24384134-24384405 chr18:47087879-47088528 chr19:12076029-12076366 chr16:67183208-67184968 chr4:57371582-57372022 chr2:183731819-183732093 chr20:61560433-61560954 chr17:38333605-38334795 chr5:73935725-73937551 chr5:67584213-67584451	[ 2.08188772 2.13325858 2.16779828 2.17229795 2.31733775 2.16855907 1.87079644 2.00899124 1.70875549 2.2664454 ]	[ 1.77453578 1.80004966 1.87341213 1.95049167 2.08700609 1.83443832 1.90905428 1.85134268 1.7689662 1.81885302]	[ 0.8868334 1.34417932 1.74570102 1.96368201 2.0336242 2.08742264 2.15541612 2.23055543 2.3725307 2.57744701]
rna	COADREAD	196	Phenformin	46	36	18	446	446	0.428571	0.187879	-0.0545455	0.874148	0.963329	0.000747755	-0.213541	BMPR2_expr ACTB_expr LRP6_expr BCL11A_expr LRPPRC_expr FKBP5_expr CDKN1B_expr ASXL2_expr EPHA2_expr CCND1_expr KRAS_expr MYC_expr CHD8_expr MYH9_expr APAF1_expr ZFP36L1_expr ATF1_expr NR2F2_expr DDX5_expr MET_expr INPP4A_expr TJP1_expr MYD88_expr SMARCA1_expr CEP290_expr DLG1_expr DHX15_expr MYB_expr RPL22_expr SCAI_expr FMR1_expr PPP2R5A_expr WHSC1L1_expr HLF_expr PPP2R1A_expr PLXNA1_expr CAT_ex…	[ 3.23346925 2.54725313 3.26574445 2.87710786 2.85719824 3.29870319 2.96676517 3.28862095 2.82507443 3.24828601]	[ 3.40019989 2.62665462 3.31420898 3.04948139 3.08857918 3.41532135 2.8937912 3.41620731 2.59532595 3.16772556]	[ 1.74054344 2.255074 2.58520532 2.76905242 3.0430292 3.20857937 3.378002 3.67539333 4.16646114 4.88891426]
cna	COADREAD	1218	JQ1	48	38	19	48	9	0.550908	-0.234407	-0.345455	0.628525	0.643641	-0.748129	-0.833225	Amplification:cnaCOREAD47 Deletion:cnaCOREAD53 Deletion:cnaCOREAD23 Amplification:cnaCOREAD31 Amplification:cnaCOREAD45 Amplification:cnaCOREAD36 Deletion:cnaCOREAD63 Deletion:cnaCOREAD65 Amplification:cnaCOREAD44	[ 1.56836784 1.15930259 0.93330127 1.15930259 0.92093301 1.00932908 1.00932908 1.00932908 1.00932908 1.15930259]	[ 1.4771111 1.47070003 0.94525993 1.08888793 0.74863088 1.10656834 1.31019664 1.22363567 0.78939664 1.09443092]	[-0.25061401 0.86792941 0.95441642 0.97769481 1.0850556 1.16500768 1.22440884 1.26210844 1.43307312 1.58652991]
cna	COADREAD	1219	PFI-1	48	38	19	48	13	0.468487	0.0972649	0.163636	0.668831	0.66292	-1.32348	-1.2826	Deletion:cnaCOREAD65 Amplification:cnaCOREAD36 Deletion:cnaCOREAD38 Deletion:cnaCOREAD24 Deletion:cnaCOREAD19 Deletion:cnaCOREAD14 Amplification:cnaCOREAD47 Deletion:cnaCOREAD42 Deletion:cnaCOREAD34 Deletion:cnaCOREAD18 Deletion:cnaCOREAD57 Deletion:cnaCOREAD11 Amplification:cnaCOREAD35	[ 1.082762 0.92165148 2.31101322 1.24492645 2.01481771 1.38795924 2.14390516 1.46169078 1.16730678 1.082762 ]	[ 0.99832618 1.06861472 2.31945634 1.30408621 2.00531864 1.35151243 2.31512427 1.59760725 1.35982585 1.06556821]	[ 0.7439098 0.9253951 1.03479481 1.14551738 1.26909001 1.37275182 1.60057749 1.75761064 1.94685966 2.1658495 ]
methy	COADREAD	1219	PFI-1	47	37	19	338	338	0.285714	0.309091	0.587879	0.409204	0.405302	0.17139	0.187115	chr10:102756834-102759798 chr13:43566074-43566508 chr15:45722561-45722939 chr19:54371854-54372990 chr22:24180491-24181666 chr5:63461448-63462106 chr18:10454453-10455268 chr10:11059442-11060524 chr6:90142751-90143635 chr3:56502611-56502815 chr6:6007387-6007797 chr6:55443732-55444092 chr6:26184036-26184336 chr3:10206449-10207024 chr4:102711829-102712199 chr13:79175610-79177985 chr11:65408344-654086…	[ 1.12456965 1.23064876 1.62492764 0.99519569 1.72402084 1.48778296 1.55469251 1.5522871 1.62050796 1.36587548]	[ 1.13312542 1.17667687 1.44539726 1.0776242 1.83493364 1.48564661 1.57352614 1.24080276 1.51104271 1.51531482]	[ 0.7439098 0.87950568 0.99565466 1.10899927 1.27279588 1.43509908 1.60303848 1.75761064 1.94685966 2.1658495 ]
rna	COADREAD	222	BX-912	46	36	18	446	6	0.678571	0.175758	0.151515	0.77983	0.685451	-0.233701	0.0468461	PRKCZ_expr GNG2_expr TRERF1_expr CEP290_expr SRGAP3_expr FIP1L1_expr	[ 1.85161173 1.66057408 1.86988568 1.68196654 1.45656633 1.5567143 1.75551367 1.13677645 2.09604073 1.92879963]	[ 1.38428152 1.50723052 1.682024 1.53357899 1.66051483 1.76613939 1.57104969 1.49105275 1.68352628 1.46657372]	[ 0.12041474 0.5650338 1.12874929 1.36470592 1.43362708 1.56498012 1.8934755 2.07448783 2.21720051 2.49497214]
cna	COADREAD	1502	Bicalutamide	45	35	18	48	17	0.571429	-0.384153	-0.527273	0.559735	0.609958	-0.59035	-0.888544	Deletion:cnaCOREAD38 Amplification:cnaCOREAD32 Deletion:cnaCOREAD11 Amplification:cnaCOREAD50 Amplification:cnaCOREAD51 Amplification:cnaCOREAD64 Amplification:cnaCOREAD25 Amplification:cnaCOREAD26 Deletion:cnaCOREAD10 Deletion:cnaCOREAD12 Deletion:cnaCOREAD14 Deletion:cnaCOREAD24 Deletion:cnaCOREAD65 Amplification:cnaCOREAD31 Deletion:cnaCOREAD63 Deletion:cnaCOREAD27 Deletion:cnaCOREAD57	[ 2.23612714 2.07116699 1.95366299 2.0671978 2.23612714 2.58526373 2.03168297 2.08376932 2.03168297 1.77533197]	[ 2.20151901 2.52094913 2.07677412 1.90518808 2.22295189 2.59372091 2.11261988 2.06842732 2.04373074 1.63185287]	[ 0.72858927 1.7557511 1.91248151 1.97435261 2.05154066 2.07796725 2.15597294 2.24072731 2.2703574 2.37707118]
methy	COADREAD	238	CAL-101	45	35	18	338	9	0.642857	-0.50303	-0.454545	0.678903	0.570089	-1.15737	-0.521225	chr2:21022564-21022934 chr17:27503598-27504014 chr6:150067323-150067766 chr15:64679907-64680233 chr19:58144339-58144999 chr15:60690708-60690930 chr1:220921411-220922176 chr9:35791584-35791924 chr10:93392667-93393147	[ 2.37226772 1.20828462 2.31521463 2.16144514 2.25878787 2.07885671 2.25280666 1.91700721 1.82803762 1.45631993]	[ 2.29961109 2.02500486 2.01941252 1.93849516 2.24398041 2.16762733 2.05580139 2.1899147 1.90882051 1.75274122]	[ 1.08541482 1.62328488 1.76101093 2.0313001 2.09769744 2.14823822 2.30830744 2.39779302 2.58826038 2.72670021]
methy	COADREAD	230	GSK429286A	45	35	18	338	338	0.714286	0.454545	0.381818	0.333975	0.302887	0.202963	0.344444	chr20:30310503-30310707 chr18:32847284-32848130 chr22:24180491-24181666 chr12:124246524-124247254 chr13:43566074-43566508 chr19:1851578-1852203 chr11:506353-508009 chr10:123922850-123923542 chr19:54371854-54372990 chr15:30114110-30115215 chr19:44763978-44764312 chr3:119298284-119298983 chr1:145472980-145474702 chr11:43902254-43902528 chr19:12831793-12832225 chr2:190539026-190539533 chr3:10857687-…	[ 2.08082104 2.5708065 2.46831942 2.49451685 2.31878543 2.18161058 2.54962778 2.57464123 2.34882259 2.66792607]	[ 1.91999626 2.58447218 2.45160699 2.48800611 2.30741262 2.26449943 2.56446791 2.58138323 2.42909098 2.65350485]	[ 1.65409669 1.93731658 2.10737462 2.25810992 2.38575047 2.43408366 2.54142419 2.63543364 2.78796354 2.95250951]
rna	COADREAD	206	Ruxolitinib	46	36	18	446	11	0.571429	-0.151515	0.393939	0.323013	0.253401	-0.128804	0.3053	GNG2_expr PCDH18_expr VIM_expr CSNK2A1_expr CNOT3_expr TRERF1_expr ARFGEF2_expr CEP290_expr CDH1_expr AMOT_expr FUS_expr	[ 1.42448664 2.28322077 1.94658279 2.28206897 1.62417173 1.94509411 2.19519877 1.92503428 1.92717123 1.94453526]	[ 1.71133447 1.89231706 2.00450587 2.08363247 1.91699421 1.86372304 2.05265665 1.98482168 1.91300297 2.08132195]	[ 1.17875555 1.68881893 1.73786653 1.80832406 1.88805613 1.94789177 2.00026965 2.0513162 2.2047922 2.34580371]
methy	COADREAD	208	SB-715992	45	35	18	338	12	0.607143	-0.175758	-0.030303	1.06965	0.964455	-0.942804	-0.57945	chr13:43566074-43566508 chr19:44763978-44764312 chr22:24180491-24181666 chr5:73935725-73937551 chr2:219646432-219647181 chr3:187456250-187456580 chr19:1851578-1852203 chr20:30310503-30310707 chr14:48143433-48145589 chr6:26250436-26250827 chr10:102756834-102759798 chr19:57078365-57079301	[-0.81761372 0.02306291 -0.01691157 -0.29659182 0.1219351 -0.23276949 -0.29572076 0.22357798 -0.44414127 -1.49679804]	[-0.61329877 -0.22819543 -0.41227877 -0.37333107 -0.18239772 -0.49716347 -0.56748509 0.04039502 -0.31448436 -1.44160688]	[-1.8351688 -1.5625607 -1.2487516 -0.9289266 -0.80306907 -0.65675957 -0.21144261 0.04983927 0.37550992 0.55994421]
cna	LUAD	211	TL-2-105	58	48	24	34	3	0.614271	0.201401	-0.0424242	0.958047	0.922097	-1.31688	-1.14626	Amplification:cnaLUAD3 Deletion:cnaLUAD34 Amplification:cnaLUAD18	[ 2.1397419 1.75270104 0.29217786 1.75270104 1.75270104 1.75270104 2.1397419 2.04636455 0.29217786 2.29788446]	[ 2.13148451 1.86900878 0.65539086 2.07232618 1.42436457 2.05652666 1.78435135 1.94156969 0.41431975 2.3588872 ]	[ 0.38193074 1.18333198 1.43132926 1.65646499 1.85827782 2.04242798 2.14621882 2.20001232 2.33901061 2.68424918]
rna	LUAD	211	TL-2-105	60	50	25	446	24	0.381818	0.345455	0.345455	0.514194	0.514957	0.0832615	0.0805399	PIK3R3_expr PABPC3_expr ARHGAP26_expr TBL1XR1_expr CHEK2_expr CEP290_expr ATR_expr SYNCRIP_expr RASA1_expr MKL1_expr CHD3_expr SVEP1_expr CCAR1_expr CSNK1G3_expr ARID1A_expr ZNRF3_expr NAP1L1_expr CSDA_expr GNAS_expr STAG1_expr FAM123B_expr RBM10_expr CHD9_expr APAF1_expr	[ 2.11254883 1.44016016 1.56093204 1.82918429 2.21504521 1.86814475 1.95566237 1.6696254 2.01145101 2.18692374]	[ 2.01406312 1.5126121 1.89916599 1.83346701 2.02392077 1.86911452 1.64997721 1.90674376 1.97600603 2.08436966]	[ 0.80921166 1.18333198 1.43132926 1.64349099 1.82663205 2.01486989 2.09601669 2.20001232 2.33901061 2.68424918]
methy	LUAD	1261	rTRAIL	59	49	25	338	338	0.563636	0.321212	0.187879	0.699697	0.719415	0.0692959	0.0161024	chr3:119298284-119298983 chr19:11689417-11689768 chr19:15342626-15343181 chr2:216877899-216878352 chr14:24457864-24458100 chr18:32847284-32848130 chr10:135122851-135123109 chr18:47087879-47088528 chr16:67464388-67465462 chr11:506353-508009 chr11:73693702-73694802 chr5:140305712-140307193 chr11:43902254-43902528 chr17:38333605-38334795 chr22:24180491-24181666 chr3:50604905-50605359 chr19:48945800-…	[-0.61366272 -0.74651015 -0.33846176 -0.31492662 -0.31216168 -0.32344502 -0.73004413 -0.28304631 -0.8808552 0.00867793]	[-0.59831381 -0.68344319 -0.3538518 -0.44947571 -0.38029313 -0.46536762 -0.75407636 -0.3299337 -0.88076305 -0.10776448]	[-2.09326661 -1.14846235 -0.86877949 -0.59222595 -0.33567569 -0.1612625 -0.00523872 0.09413783 0.26579155 0.43007399]
rna	LUAD	136	Mitomycin C	58	48	24	446	12	0.406061	0.781818	0.551515	0.619403	0.71833	0.46454	0.279841	NCOR2_expr MCM3_expr AMOT_expr POLR2B_expr ARFGEF2_expr U2AF1_expr NDRG1_expr MYD88_expr NTRK2_expr ATF1_expr SHMT1_expr HNRPDL_expr	[-0.70871758 -0.49408466 -0.45360303 -0.4020279 -0.61008465 -0.50652945 0.13175869 -0.06512141 0.04777882 0.19804433]	[-0.79329181 -0.39088541 -0.21242285 -0.35172659 0.12682828 -0.47891688 0.0033136 -0.34355146 -0.00253618 -0.03081441]	[-1.96976718 -1.36986696 -1.03643574 -0.69227074 -0.44917398 -0.28074209 -0.03780239 0.16330337 0.36834621 1.08959594]
methy	LUAD	268	YM155	59	49	25	338	4	0.393939	-0.030303	-0.406061	1.25061	1.14242	-0.600727	-0.335754	chr19:22817274-22817546 chr14:48143433-48145589 chr7:62858468-62858826 chr19:58125530-58125902	[-2.3182838 -2.58890557 -0.99526393 -2.03785419 -1.65859962 -1.86715841 -2.40828586 -2.40530348 -2.24894047 -2.17204762]	[-2.07921553 -1.87673426 -1.81734037 -1.69034362 -2.14702368 -1.28492129 -1.92712998 -2.11759758 -1.99927497 -2.18828654]	[-2.61428573 -2.53991417 -2.35952414 -2.22210993 -2.13581518 -1.81321283 -1.41824261 -1.22434777 -0.65753473 0.74635901]
snv	LUAD	1372	Trametinib	60	50	25	352	18	0.607682	-0.29542	0.175758	1.07241	0.958126	-0.501248	-0.198326	KRAS_mut AHCTF1_mut EIF2C3_mut NCKAP1_mut PHLPP1_mut MAP3K11_mut THRAP3_mut LRPPRC_mut WNK1_mut MACF1_mut NR4A2_mut TRERF1_mut CHD9_mut CAD_mut FN1_mut LAMA2_mut ALK_mut STIP1_mut	[-0.40639573 -0.58174896 -0.83339453 -0.50081801 -1.40291309 -0.73242271 -0.73242271 -1.8108871 -0.58174896 -0.58174896]	[-0.62218428 -0.24375522 -1.65291643 -1.27602947 -0.97891915 -0.73547602 -0.77730429 -1.50297141 -0.14285398 -0.39982498]	[-2.27629111 -1.79437427 -1.28143554 -1.00374257 -0.85341976 -0.67599216 -0.42295611 -0.01364862 0.24671211 0.74591917]
rna	LUAD	1372	Trametinib	59	49	25	446	8	0.527273	-0.284848	0.127273	1.06837	0.893417	-0.510599	-0.0563612	RHOA_expr NAP1L1_expr LDHA_expr PIK3R3_expr ARHGEF2_expr AMOT_expr ADCY1_expr PGR_expr	[-0.61332226 -0.59573722 -0.37083805 -0.69280696 -1.4180944 -0.97924066 -0.02309537 -0.8422693 -0.41317594 -1.43809867]	[-0.76590061 -1.00940287 -0.47669476 -1.15300596 -1.44756985 -0.82775629 -0.22776473 -0.83126879 -0.75735223 -0.82833922]	[-2.27629111 -1.79437427 -1.1775558 -1.00374257 -0.85181921 -0.67599216 -0.42295611 -0.01364862 0.24671211 0.74591917]
snv	LUAD	283	GSK2126458	61	51	26	353	14	0.640076	-0.104628	-0.0545455	0.947806	0.799859	-0.52893	-0.088869	ASXL2_mut CEP290_mut LPHN2_mut CHD6_mut MSR1_mut NSD1_mut GNAI1_mut ASH1L_mut AHNAK_mut PPM1D_mut STK11_mut MCM8_mut SACS_mut ERBB2IP_mut	[-1.07007313 -1.28982735 -1.04169846 -1.66502094 -0.64230824 -0.64230824 -1.62850761 -0.64230824 -1.07007313 -1.73654151]	[-1.20129287 -1.08162796 -0.73744535 -1.28985977 -1.20993066 -0.95541286 -0.87399936 -1.41865337 -0.67362583 -1.23781919]	[-2.20423766 -1.87799655 -1.44961727 -1.34071594 -1.1336507 -0.97738534 -0.62988786 -0.4134316 -0.17864716 0.47288499]
cna	LUAD	287	KIN001-244	58	48	24	34	4	0.559598	-0.1557	-0.571431	0.486055	0.659136	-0.103359	-1.02907	Deletion:cnaLUAD14 Amplification:cnaLUAD3 Deletion:cnaLUAD28 Deletion:cnaLUAD20	[ 1.816728 1.816728 1.816728 1.816728 2.05079317 1.816728 1.74975049 1.816728 1.816728 1.816728 ]	[ 2.10825515 2.10825515 2.16694713 2.40212536 1.45729756 1.77229464 2.03046632 1.8072381 1.88782072 1.80383098]	[ 1.04151307 1.25097789 1.40575802 1.47486382 1.64315881 1.69930276 1.80606669 2.00730308 2.24943797 2.68218066]
methy	LUAD	286	KIN001-236	60	50	25	338	3	0.551515	0.139394	0.0787879	0.470376	0.435598	-0.420974	-0.218616	chr4:103940668-103940951 chr18:77201938-77202732 chr9:35756948-35757339	[ 2.17196608 2.05185604 2.03982139 2.46846366 1.46219325 2.39905119 1.92789626 2.13357806 2.0609262 2.45145321]	[ 2.16246653 1.91578603 2.11557674 2.3573451 1.74760413 2.21791625 1.9134891 2.13114309 2.55812168 2.02311778]	[ 1.0746357 1.82009756 1.95150479 2.05039669 2.11182147 2.171266 2.25078868 2.3034139 2.45096413 2.56535619]
methy	LUAD	1091	BMS-536924	60	50	25	338	4	0.406061	0.393939	0.345455	0.471621	0.473679	0.00386542	-0.00484871	chr14:24457864-24458100 chr19:22817274-22817546 chr3:49314437-49314815 chr1:146649622-146649852	[ 0.51847029 1.21112597 0.86243832 0.9133777 1.3309499 0.73690289 0.78448808 0.92763329 1.48984861 0.96944261]	[ 0.68032324 0.7730599 0.73604584 0.95852292 1.02572882 0.58401811 0.74911708 0.78153223 0.82070291 0.80244887]	[ 0.00753612 0.29655406 0.45238662 0.67556424 0.76710522 0.91223866 1.03410856 1.22847114 1.38752368 1.59404053]
rna	LUAD	261	TL-1-85	60	50	25	446	20	0.478788	0.115152	-0.272727	0.542962	0.619124	-0.05488	-0.371571	FAM123B_expr MYH14_expr DIS3_expr HGF_expr PPP2R5C_expr CHD4_expr PIK3R3_expr DDX3X_expr TOM1_expr PHF6_expr CUL3_expr STAG2_expr KDM6A_expr FMR1_expr PBRM1_expr ELF3_expr CTCF_expr KAT6B_expr SVEP1_expr VHL_expr	[ 1.68906724 1.73095262 1.56088638 1.59368443 1.80441546 1.63240993 1.7550894 1.67997062 1.38658261 1.90685976]	[ 1.82048523 1.86474478 1.71562719 1.5652771 2.16762805 1.49738026 1.85785544 1.56556308 1.48957753 1.82903469]	[ 0.78575637 1.11901696 1.33752593 1.56102709 1.67324578 1.9769578 2.03196818 2.21389527 2.2872838 2.53755112]
rna	LUAD	1494	SN-38	61	51	26	446	11	0.381818	0.709091	0.369697	0.475206	0.61265	0.536775	0.230066	POLR2B_expr PIK3CB_expr SF3A3_expr PSMD11_expr RTN4_expr HSPA8_expr NRAS_expr SEC31A_expr NCOR2_expr HSP90AB1_expr CIC_expr	[-2.2158308 -1.4672668 -1.9095757 -1.68565106 -2.20766902 -1.83397341 -1.7605195 -1.234905 -0.55043471 -1.17402339]	[-1.92728209 -1.58628774 -1.86907434 -1.43261337 -1.87757373 -1.59151101 -1.9683454 -1.31498682 -1.66985273 -1.37450492]	[-2.7736131 -2.27761227 -2.06885628 -1.97306586 -1.81930244 -1.696353 -1.45253116 -1.06277468 -0.84408023 -0.2784966 ]
snv	LUAD	1498	AZD6244	62	52	26	353	8	0.522233	0.571431	0.539394	0.610084	0.69487	0.228952	-0.000249758	KRAS_mut MYH14_mut FN1_mut MAGI2_mut CHD9_mut ARHGEF6_mut NF1_mut EFTUD2_mut	[ 0.89704227 0.27874225 0.47496867 0.63332665 0.83715308 0.57940102 1.11495256 1.2478137 1.38888264 0.83715308]	[ 1.09673798 0.55292153 0.07187301 0.39118278 0.71337265 0.49660304 1.11806703 1.15445089 1.28707743 0.8046068 ]	[-0.78399004 -0.07063956 0.30144196 0.42857846 0.80119121 0.95438349 1.08236446 1.20763779 1.43596805 1.58231097]
cna	LUAD	176	IPA-3	56	46	23	34	5	0.431821	-0.22584	0.478788	0.760819	0.613609	-0.222397	0.20488	Amplification:cnaLUAD17 Amplification:cnaLUAD10 Amplification:cnaLUAD27 Amplification:cnaLUAD3 Deletion:cnaLUAD25	[ 2.00703382 2.26010847 1.31459498 2.00703382 1.71463335 1.71801889 1.77879596 2.00703382 2.00703382 1.71463335]	[ 1.74285471 1.65651298 2.05431604 2.0558784 1.84807396 1.78944099 2.40537977 2.08106399 1.94833815 2.05409026]	[ 0.88257119 1.13018477 1.31411805 1.52015284 1.79793257 2.12236576 2.33826689 2.51829498 2.79154402 2.99914454]
rna	LUAD	299	OSI-027	60	50	25	446	6	0.515152	-0.115152	-0.00606061	1.22006	1.03285	-0.675539	-0.200776	PLXNA1_expr CSDA_expr HDAC3_expr CTTN_expr MYH9_expr IDH1_expr	[ 1.16231918 1.39370632 1.41169631 1.10900819 0.45564288 1.35091114 0.88233519 1.40628254 1.7643472 0.00241703]	[ 1.12600756 0.72706497 1.39020526 1.30830777 0.45733902 1.43860984 0.82307887 1.37041688 1.3538022 0.66257906]	[-0.39615757 -0.08549517 0.24571148 0.52754856 0.7992344 1.03968218 1.34162633 1.65184642 2.00586628 2.8355242 ]
rna	LUAD	292	Masitinib	60	50	25	446	13	0.539394	0.381818	0.515152	0.463873	0.437742	0.112163	0.209374	PLXNA1_expr PIK3R3_expr PSME3_expr DIS3_expr FAM123B_expr FMR1_expr LDHA_expr BRCA1_expr SYNCRIP_expr SUZ12_expr MCM8_expr KDM6A_expr TFDP1_expr	[ 1.90128207 1.5408752 1.62137902 1.38621163 1.67250836 1.531533 1.68371034 1.8762939 1.9679023 1.82429647]	[ 2.04134631 1.68615961 1.7098788 1.59512269 1.71494746 1.7772845 2.01293063 1.8782897 2.02001429 2.06994915]	[ 1.0168192 1.34776702 1.41750314 1.53997111 1.70924518 1.85712319 2.01722685 2.26792713 2.43518884 2.64690392]
methy	LUAD	312	AV-951	60	50	25	338	21	0.757576	0.248485	0.757576	0.243321	0.215697	-0.0116991	0.204974	chr10:105253191-105254428 chr14:24457864-24458100 chr2:96011132-96013197 chr9:140310894-140312457 chr20:42543097-42545137 chr4:1005930-1006282 chr10:123922850-123923542 chr2:108602824-108603467 chr1:42127380-42128632 chr22:47022457-47022659 chr1:1476093-1476669 chr6:48036137-48036410 chr1:43613488-43613842 chr1:146649622-146649852 chr17:6558221-6558441 chr22:20790638-20792665 chr1:57110663-571113…	[ 0.24658465 0.17521808 0.07051018 0.35484695 0.29566836 0.17474449 0.48276645 0.16653076 0.35241783 0.26393747]	[ 0.18818769 0.1675446 0.05649838 0.2333177 0.22379285 0.28674936 0.39557883 0.28316745 0.32220751 0.27296633]	[-0.19791951 0.1292424 0.17666417 0.22629323 0.2890307 0.31519747 0.39608704 0.4324275 0.57891768 0.72790809]
rna	LUAD	193	GW-2580	60	50	25	446	8	0.684848	0.0424242	-0.175758	0.387941	0.393835	-0.344264	-0.385422	ATR_expr XPO1_expr MCM8_expr FMR1_expr ACVR1B_expr RHEB_expr ZFP36L1_expr NEDD4L_expr	[ 2.53094006 2.23896599 2.07904243 2.68131638 2.70093846 2.51814651 2.62528992 2.0972271 2.6040349 2.42511153]	[ 2.6649332 2.3019793 2.48801756 2.4559772 2.47171068 2.31593275 2.57295275 2.29747152 2.593431 2.36202192]	[ 1.73557934 2.08948189 2.18059038 2.29662439 2.43001309 2.48898311 2.54471564 2.67515456 2.78925186 2.91774573]
rna	LUAD	277	ABT-869	60	50	25	446	10	0.757576	0.127273	0.381818	0.301363	0.269318	-0.0907749	0.128868	FMR1_expr PPP2R5C_expr STAG2_expr CHD4_expr EEF1A1_expr WT1_expr PBRM1_expr MLL3_expr HNRPDL_expr PIK3R3_expr	[ 1.16440248 0.88954741 1.27089167 1.31159723 1.20753634 1.26957965 1.03553879 1.03623199 1.12825012 1.32707739]	[ 1.05390573 0.88719273 1.15280116 1.20512438 0.97018766 1.09977674 1.05312455 1.10359633 1.06532478 1.30077839]	[ 0.50688007 0.9521697 1.03238942 1.10082545 1.11693481 1.17871927 1.28619157 1.35657711 1.46847718 1.59719885]
snv	LUAD	1526	RDEA119 (rescreen)	60	50	25	351	4	0.629824	0.69347	0.575758	0.501328	0.542023	0.254817	0.128925	KRAS_mut ARHGEF6_mut EIF2C3_mut CHD9_mut	[ 0.60246944 0.30558205 0.83630747 0.54205477 0.83630747 0.83630747 0.83630747 0.83630747 0.83630747 0.83630747]	[ 0.55739617 -0.06204063 0.96759659 0.58872944 1.48890352 0.55751604 1.26086473 1.06908035 0.91361713 1.19116712]	[-0.41110874 0.08089521 0.22218695 0.46231985 0.55898505 0.70837649 0.88637564 1.08188824 1.33574436 1.64032354]
methy	LUAD	171	AKT inhibitor VIII	58	48	24	338	16	0.563636	-0.224242	-0.127273	0.632651	0.593467	-0.269825	-0.117402	chr1:1476093-1476669 chr19:11689417-11689768 chr14:59930634-59932251 chr22:32026297-32026874 chr3:50604905-50605359 chr19:44763978-44764312 chr1:21996161-21996409 chr7:750788-751237 chr19:21265164-21265433 chr19:50706482-50707196 chr9:140310894-140312457 chr11:8615397-8615889 chr10:123922850-123923542 chr18:32847284-32848130 chr22:20790638-20792665 chr17:40274523-40275360	[ 0.68221521 1.11751699 0.94774878 1.04833651 1.41520345 1.12591612 0.46851671 0.86115253 0.91847575 0.86330312]	[ 0.77913511 1.06346059 0.95832229 1.09498525 1.34163749 1.02550602 0.89750838 0.86005962 1.19867933 0.7363081 ]	[-0.11195664 0.30695559 0.53306488 0.75165083 0.85613373 0.98516667 1.17663518 1.39859671 1.63937822 1.7646452 ]
rna	LUAD	1014	RDEA119	53	43	22	446	21	0.3	0.151515	0.454545	0.739306	0.621213	-0.205647	0.148758	LDHA_expr FGFR2_expr VHL_expr MYD88_expr PGR_expr RHOA_expr RBM5_expr MLH1_expr VIM_expr SIN3A_expr SMARCA1_expr HSPA8_expr ACTG1_expr CLASP2_expr PIK3R3_expr TGFBR2_expr EEF1A1_expr NFATC4_expr LRP6_expr BRWD1_expr WIPF1_expr	[ 0.48771304 0.54388642 0.77533078 0.22912583 0.59909022 0.3094945 1.30894804 1.05431247 0.78041768 0.20950031]	[ 0.57828355 0.61056811 0.80248225 0.31795508 0.57408774 0.46808717 1.06095695 1.04917085 1.03510284 0.66609848]	[-0.58038062 0.02555619 0.26102838 0.45619069 0.62245245 0.75541195 0.8440471 1.15172458 1.34786038 1.93957894]
methy	LUAD	1014	RDEA119	53	43	22	338	13	0.571429	0.357576	0.345455	0.640126	0.64581	0.0989014	0.0828279	chr3:9956822-9957664 chr17:66255192-66255556 chr5:179243545-179244453 chr11:44087518-44088165 chr16:67449936-67450472 chr3:49314437-49314815 chr16:68002837-68003039 chr12:124246524-124247254 chr9:140310894-140312457 chr15:64679907-64680233 chr4:1005930-1006282 chr13:43566074-43566508 chr6:29759946-29760903	[ 0.04953378 0.53413457 0.63418251 0.76139402 1.56422365 0.3975082 0.32044703 0.85777283 1.23056829 0.59435815]	[ 0.32435548 0.62254226 0.936795 0.59838957 1.12145996 0.42538372 0.49903464 0.66038132 0.97532129 0.65542424]	[-0.58038062 0.01503904 0.26102838 0.45619069 0.62245245 0.75541195 0.8440471 1.15172458 1.34786038 1.93957894]
methy	LUAD	1012	Vorinostat	52	42	21	338	4	0.4	-0.418182	-0.333333	0.664418	0.592459	-0.781967	-0.416883	chr22:47022457-47022659 chr1:57110663-57111337 chr6:55443732-55444092 chr6:52226753-52228006	[ 0.88872206 1.10085893 0.58882529 0.70292783 1.41435862 0.57642126 0.30202353 0.97269034 0.56536657 0.69337666]	[ 1.06853795 0.98127103 0.68788046 0.7942062 0.877859 0.89367759 0.34589404 0.7877667 0.95025373 0.80416 ]	[-0.08533135 0.27145262 0.35657096 0.52343996 0.60463767 0.75609511 1.01109382 1.08089136 1.29750054 1.66970495]
rna	LUAD	1236	UNC0638	60	50	25	446	22	0.418182	0.284848	0.454545	0.679111	0.621091	-0.328529	-0.111218	RHOA_expr THRAP3_expr RBM10_expr MECOM_expr DHX35_expr CDC27_expr ACO1_expr CEP290_expr LDHA_expr GNA11_expr SETD2_expr CLTC_expr KDM6A_expr CASP1_expr BRCA1_expr HLF_expr SYNCRIP_expr RPGR_expr CLOCK_expr PBRM1_expr BCLAF1_expr NPM1_expr	[ 1.54767072 1.63363278 2.06105924 1.5859139 1.94390643 1.34742987 2.4579854 1.14791107 2.5207479 1.94474578]	[ 1.27641666 1.57585001 2.20393944 1.64379108 1.8724606 1.39443159 2.5161562 1.55346882 2.27185369 2.03287578]	[ 0.75834936 0.90486197 0.99868237 1.14485901 1.34935547 1.63052708 1.74283681 2.03126567 2.34188934 2.55893937]
rna	LUAD	301	PHA-793887	60	50	25	446	11	0.454545	0.6	0.236364	0.724679	0.82104	0.219334	-0.0020814	FAM123B_expr CSDA_expr PLXNA1_expr HLF_expr CRNKL1_expr DIS3_expr SYNCRIP_expr CHD4_expr LDHA_expr CLASP2_expr CTNNB1_expr	[ 1.1079936 0.99206209 1.06487179 0.71055305 1.39060926 0.45853561 1.18351436 1.4943893 1.11393046 2.42712545]	[ 1.22548127 1.39211786 1.38250804 0.83372402 1.51181304 1.27059817 0.69291568 1.12782645 1.50084412 1.82539785]	[-0.07139449 0.40506692 0.71366606 1.1350786 1.33805568 1.44528799 1.7333519 2.19825307 2.2986493 2.6135794 ]
cna	LUAD	304	SB52334	58	48	24	34	22	0.333333	-0.133739	-0.0424242	0.93844	0.898638	-0.770079	-0.623115	Deletion:cnaLUAD14 Amplification:cnaLUAD22 Deletion:cnaLUAD20 Deletion:cnaLUAD31 Deletion:cnaLUAD6 Deletion:cnaLUAD16 Amplification:cnaLUAD3 Deletion:cnaLUAD9 Amplification:cnaLUAD35 Deletion:cnaLUAD34 Amplification:cnaLUAD12 Amplification:cnaLUAD17 Deletion:cnaLUAD2 Deletion:cnaLUAD8 Amplification:cnaLUAD27 Deletion:cnaLUAD29 Deletion:cnaLUAD7 Amplification:cnaLUAD13 Amplification:cnaLUAD30 Ampl…	[ 2.49382687 1.95269954 0.98755366 1.5072515 2.25710273 2.42603588 2.39285517 2.39285517 0.98270524 2.21780872]	[ 2.44583392 1.86814618 0.88238776 2.05066013 2.41289902 2.53919005 2.41936851 2.0125289 1.28144979 2.20880222]	[ 0.31334622 1.25841468 1.60201149 1.85511728 2.04876741 2.14899841 2.26744548 2.45116612 2.54658872 2.91536926]
rna	LUAD	177	GSK-650394	58	48	24	446	5	0.65	-0.430303	0.0666667	1.11117	0.808435	-1.05931	-0.0900538	HSP90AB1_expr NF1_expr LRP6_expr CTCF_expr STIP1_expr	[ 1.10463786 2.37986588 2.06845284 2.18155885 1.84544241 1.92253792 1.48328948 0.41075233 1.36244941 1.78443849]	[ 1.03454995 1.63599849 1.50408912 1.60370088 2.06938171 1.35029495 1.27815497 0.97574496 1.55166018 1.92750931]	[ 0.31182094 0.64287743 0.96935049 1.13050249 1.25451527 1.62931343 2.01068628 2.27979235 2.498776 2.72823452]
snv	LUAD	1248	FK866	61	51	26	352	12	0.368004	0.0303953	0.115152	1.45892	1.26534	-0.586802	-0.193646	KEAP1_mut NSD1_mut AHNAK_mut CIITA_mut SCAI_mut PSIP1_mut ZNF814_mut ZNF638_mut SF3B1_mut CCAR1_mut KRAS_mut INPPL1_mut	[-1.31419742 -0.40195423 -1.80547333 -0.07320082 -0.18492067 -1.2244935 -0.16043407 -1.41317856 -1.05716074 -1.2244935 ]	[-1.19106638 -0.66490507 -1.87713122 -0.45671368 -0.06531382 -0.51522934 -0.00223297 -0.78270519 -1.01643944 -1.02402282]	[-2.40439171 -1.80514328 -1.05368477 -0.58902085 -0.25663127 0.02427859 0.28444851 0.62653566 0.86532685 1.54622884]
rna	LUAD	1001	AICAR	51	41	21	446	19	0.466667	-0.0545455	-0.0666667	0.569167	0.572402	-0.0486991	-0.0606568	STAG2_expr NCF2_expr CTNND1_expr UPF3B_expr ELF4_expr FLT3_expr NSD1_expr WASF3_expr RASA1_expr SMO_expr SCAI_expr CHD4_expr PIK3CA_expr CRTC3_expr PPP2R5C_expr PRKAR1A_expr IRF6_expr AHCTF1_expr MLL3_expr	[ 3.67239976 4.09867382 3.640172 3.66186738 3.13151789 3.60980773 3.42615867 3.80832553 3.56457567 4.1112709 ]	[ 3.62030077 3.88703513 3.52620459 3.71183968 3.29957008 3.66800284 3.50735974 3.9009707 3.48698664 3.70995426]	[ 2.73341033 3.05233461 3.18209126 3.34635454 3.41798948 3.5484074 3.67171026 4.08077681 4.20821721 4.6760344 ]
methy	LUAD	1001	AICAR	51	41	21	338	20	0.583333	0.151515	-0.115152	0.589038	0.621048	-0.104898	-0.228248	chr2:136499145-136500144 chr3:99594969-99595215 chr1:1167001-1168985 chr7:143582125-143582610 chr22:20459267-20461473 chr5:73935725-73937551 chr7:99678768-99679702 chr11:65408344-65408631 chr18:47087879-47088528 chr2:219646432-219647181 chr19:15342626-15343181 chr10:102756834-102759798 chr22:24180491-24181666 chr22:32026297-32026874 chr7:27186927-27187692 chr2:190539026-190539533 chr18:77201938-7…	[ 3.494205 4.17145824 3.37014985 3.49343181 3.55879307 4.12037134 3.23350096 3.87756515 3.87037444 3.74969268]	[ 3.9227283 4.00013065 3.41641021 3.60897994 3.46893668 3.91578984 3.29534459 3.80041027 3.93672967 3.70343661]	[ 2.73341033 3.05233461 3.15184206 3.29794429 3.41798948 3.5484074 3.67171026 4.08077681 4.20821721 4.6760344 ]
rna	LUAD	333	T0901317	60	50	25	446	16	0.575758	-0.309091	0.454545	0.423714	0.338611	-0.455829	0.0702524	PIK3R3_expr CSNK1G3_expr CEP290_expr CNOT1_expr TNPO1_expr FGFR2_expr LRPPRC_expr SUZ12_expr MLL3_expr SYNCRIP_expr CIITA_expr APAF1_expr ASXL1_expr NFATC4_expr PBRM1_expr PABPC3_expr	[ 2.16088104 2.35266399 2.09733343 2.14556408 1.96644819 1.90790617 2.27123308 2.09372711 1.78421748 2.25565147]	[ 2.10436606 2.15634608 2.02799582 1.98166132 2.10320616 1.87947941 2.29086113 2.20183659 2.11973095 2.22009802]	[ 1.35417854 1.7679779 1.89472983 2.01206861 2.08698413 2.19759352 2.26626659 2.31409237 2.44002856 2.66396584]
snv	LUAD	178	BAY 61-3606	59	49	25	352	17	0.590244	-0.239208	-0.587879	0.940951	0.965802	-0.789486	-0.885254	FGFR2_mut FAT1_mut CNOT1_mut FUBP1_mut ASH1L_mut KRAS_mut LPHN2_mut MSR1_mut ROBO2_mut PCDH18_mut PCSK5_mut SOS2_mut ELF3_mut MAX_mut EPC1_mut ZNF750_mut PLCB1_mut	[ 0.9489882 2.18504572 0.9489882 1.44410491 0.9489882 0.9489882 1.01227975 0.9489882 1.6133498 0.72719097]	[ 1.23280144 1.9807651 1.27759171 0.80312902 1.0113914 1.03442788 0.55913466 1.15800571 1.07847261 0.7341547 ]	[-0.0319506 0.26282964 0.43767606 0.72566458 0.87481416 1.02502755 1.34512535 1.50845696 1.66931248 2.45372912]
rna	LUAD	252	WZ3105	60	50	25	446	10	0.490909	-0.478788	0.357576	0.822559	0.627346	-0.410912	0.17931	FAM123B_expr BCLAF1_expr GOLGA5_expr CRNKL1_expr HLF_expr DIS3_expr MED17_expr DDX5_expr SYNCRIP_expr PHF6_expr	[ 0.35569978 0.41287211 0.09575912 0.13262385 0.54565728 0.0734587 0.37844798 -0.24819374 0.32210934 -0.02168792]	[ 0.0532296 0.46358874 0.01014534 0.25561756 -0.09354764 0.07407269 0.28477895 0.03899059 0.35435969 0.64517355]	[-0.73666446 -0.51468625 -0.36252358 -0.16287398 -0.03934476 0.20703908 0.49005414 0.93849119 1.15555545 1.37103899]
snv	LUAD	256	JW-7-24-1	61	51	26	353	10	0.60678	-0.368706	-0.309091	0.714493	0.698207	-0.382919	-0.320595	EPHB2_mut ARFGEF1_mut MAGI2_mut LPHN2_mut SPTAN1_mut ACTG1_mut NTRK2_mut ZNF638_mut CHD9_mut FGFR2_mut	[ 0.82126474 1.04681385 1.25508916 0.82126474 0.82126474 0.82126474 0.82126474 1.18869603 0.49906752 0.82126474]	[ 0.85499585 0.97542143 1.18898106 0.7269603 0.977368 0.99185133 0.72417998 1.15796614 0.63544238 0.77805513]	[ 0.16028883 0.4877397 0.54920053 0.68029869 0.83875371 0.9083627 1.02003491 1.18739246 1.6613744 2.38300699]
rna	LUAD	180	Thapsigargin	58	48	24	446	3	0.483333	-0.0424242	-0.309091	1.26681	1.44999	-0.21079	-0.586255	PLXNA1_expr FLT3_expr ARFGEF2_expr	[-2.17407846 -1.43315315 -1.48011732 -2.49938273 -0.85797822 -0.80935931 -1.8502326 -1.54434061 -1.7152648 -1.86274385]	[-1.66423965 -1.38880992 -1.47366881 -0.30414134 -0.60713446 -2.0436902 -0.51789618 -1.72717237 -2.02265763 -1.64382815]	[-3.23579322 -2.52989823 -2.39622147 -2.22061544 -2.04230381 -1.91389815 -1.26872548 -0.69520739 -0.23008282 0.76660131]
snv	LUAD	1039	SL 0101-1	54	44	22	338	8	0.40596	-0.2595	-0.127273	0.375958	0.36763	-0.425226	-0.362785	TP53_mut ARID2_mut STK11_mut ZNF814_mut PIK3CA_mut ARID4A_mut TAF1_mut SF3B1_mut	[ 2.20591927 2.25545835 1.95101154 2.05046654 1.95101154 1.95101154 1.95101154 1.95101154 2.12656212 2.12656212]	[ 1.96837318 2.14427376 2.07313871 1.54201949 1.79698551 2.05413628 1.90872777 2.13753939 2.03967762 1.91241801]	[ 1.3065554 1.74971195 1.88399213 1.95372945 2.04629952 2.11860642 2.18690314 2.23275004 2.34108195 2.46825009]
methy	LUAD	186	Bexarotene	58	48	24	338	15	0.7	0.0181818	0.0181818	0.629485	0.592408	-0.342082	-0.18864	chr6:150067323-150067766 chr2:85811340-85811855 chr10:102891010-102891794 chr20:48098512-48099560 chr1:43613488-43613842 chr12:104697348-104697984 chr10:48438411-48439320 chr1:21996161-21996409 chr13:96296143-96297059 chr5:126626053-126626901 chr4:122301567-122302290 chr2:108602824-108603467 chr6:39901852-39902299 chr4:6200912-6202724 chr17:66596072-66597578	[ 1.23323035 1.66097164 0.92642081 1.38687146 1.70528162 1.78665555 1.90712667 1.44025683 0.863069 1.36577702]	[ 1.4421649 1.80127859 1.05326903 1.35368228 1.64222991 1.50021541 1.60453522 1.51388037 1.17255819 1.51343167]	[ 0.48356993 0.97452695 1.09981195 1.25081277 1.41067946 1.65841608 1.85005551 1.93331316 2.13389814 2.32292801]
rna	LUAD	1032	Afatinib	51	41	21	446	3	0.380952	0.224242	0.236364	0.856752	0.940124	0.156928	-0.0151386	TNPO1_expr CDH1_expr ELF3_expr	[-0.24322313 0.44570765 0.75451851 -0.01755577 0.57145876 0.08280972 0.5675652 0.76699555 0.22292754 0.35489628]	[ 0.19569671 -0.10061532 0.44075128 -0.06291264 0.34470981 0.36091319 0.24544564 0.5555563 0.49594858 -0.18993825]	[-2.35287489 -0.4474266 -0.19888697 0.01760791 0.16984295 0.53451794 0.60736801 0.77907445 0.84079882 1.01282186]
methy	LUAD	1030	KU-55933	53	43	22	338	10	0.738095	0.236364	0.321212	0.441637	0.376125	-0.352873	0.0187238	chr12:104697348-104697984 chr21:37442140-37442778 chr1:1167001-1168985 chr1:57110663-57111337 chr3:50604905-50605359 chr1:53308294-53309262 chr11:65408344-65408631 chr19:15342626-15343181 chr1:11724113-11724885 chr1:2064628-2064855	[ 1.67778206 1.84439933 1.85312772 1.25166488 1.32650042 1.67564297 1.2981652 1.85446298 1.88644588 1.72629714]	[ 1.74772787 1.74484003 1.71152282 1.54922545 1.45622611 1.70993221 1.42780459 1.88656366 1.86963069 1.87061536]	[ 0.93114302 1.27178349 1.48504304 1.58430529 1.69786919 1.77414842 1.85138029 1.98712507 2.11471945 2.26995237]
snv	LUAD	1037	BX-795	54	44	22	338	3	0.358569	-0.242577	-0.139394	0.775017	0.641935	-1.27429	-0.560291	ASPM_mut COL1A1_mut PLXNB2_mut	[ 0.94151556 1.74730361 0.94151556 0.94151556 0.46709609 0.94151556 0.46709609 1.94904184 0.46709609 0.94151556]	[ 0.97284806 1.28565907 0.64813411 1.1109246 0.43091899 1.02598739 0.54583043 1.27134085 0.51162875 1.0670346 ]	[ 0.0064975 0.42550926 0.6041872 0.70883458 0.83307637 1.00784277 1.0893828 1.19491299 1.64389553 1.80060265]
cna	LUAD	1219	PFI-1	58	48	24	34	10	0.331412	-0.186417	0.25532	0.538221	0.511094	-0.206789	-0.0882052	Amplification:cnaLUAD3 Deletion:cnaLUAD2 Amplification:cnaLUAD22 Deletion:cnaLUAD14 Amplification:cnaLUAD23 Deletion:cnaLUAD6 Deletion:cnaLUAD20 Deletion:cnaLUAD34 Amplification:cnaLUAD13 Deletion:cnaLUAD9	[ 1.50760889 1.50760889 1.50760889 0.95542222 1.50760889 1.50760889 0.97586858 1.50760889 1.37431395 1.50760889]	[ 1.20256019 1.50227821 1.11694956 0.84860754 1.29591608 0.87989199 1.29950476 1.14481461 1.50807798 1.29591608]	[ 0.60333403 0.83042196 0.98085807 1.10108739 1.2466499 1.33849699 1.48605965 1.66552181 1.91122403 2.31485157]
rna	LUAD	223	ZSTK474	60	50	25	446	446	0.636364	-0.260606	-0.29697	0.8312	0.841596	-0.452058	-0.488611	PABPC3_expr PLXNA1_expr ARHGAP26_expr SMARCA4_expr CHD3_expr MET_expr MYH10_expr DHX9_expr RASA1_expr SOX17_expr CNOT4_expr B2M_expr CASP1_expr MUC20_expr DDX3X_expr MECOM_expr DNMT3A_expr MYH9_expr DIS3_expr NCOR1_expr SVEP1_expr FOXP1_expr IRF2_expr SMC1A_expr SF3B1_expr TAOK1_expr CAD_expr MLH3_expr AHR_expr WIPF1_expr MAP3K11_expr FMR1_expr PHF6_expr DLG1_expr CHD4_expr PIP5K1A_expr SOS2_expr…	[ 0.64418024 0.50514996 0.17040929 0.87684596 0.77046204 0.62390697 1.17311692 0.4472788 0.28269309 0.26163435]	[ 0.52162969 0.60728329 0.11671799 0.91472048 0.89728427 0.45718169 0.9708972 0.41727871 0.23390323 0.19877052]	[-0.56948372 -0.04606223 0.13948321 0.25647019 0.44973727 0.5475066 0.65344946 0.84635994 1.3186904 2.03222137]
methy	LUAD	1022	AZD7762	51	41	21	338	16	0.666667	-0.345455	-0.563636	1.00177	0.8135	-2.22393	-1.12601	chr12:103889148-103889843 chr7:35292985-35294674 chr14:48143433-48145589 chr2:108602824-108603467 chr1:60539315-60539540 chr19:58125530-58125902 chr12:53448008-53448406 chr18:5543437-5544241 chr15:81426499-81426702 chr13:27131568-27132677 chr4:66535193-66535620 chr3:63263989-63264205 chr6:85472702-85474132 chr19:58011124-58011743 chr13:25670041-25670531 chr10:135043221-135044560	[ 0.34373161 1.03176498 0.27673844 0.42789572 -0.41248661 -0.49254179 1.43111014 -0.50344682 0.41785702 -0.44666886]	[ 0.38552612 0.59389681 0.04799637 0.46013474 -0.33446485 -0.42939323 0.18735632 -0.37394542 0.34769714 -0.34269166]	[-0.79865193 -0.59651232 -0.46856631 -0.27904564 -0.16089129 0.03630689 0.2275149 0.44465846 0.6433835 1.06410975]
rna	LUAD	151	QS11	58	48	24	446	11	0.683333	-0.260606	0.127273	0.774556	0.691626	-0.568751	-0.250809	EPHA4_expr HSP90AB1_expr STIP1_expr NUP98_expr SYNCRIP_expr PTPN11_expr FUBP1_expr PSME3_expr B2M_expr CCAR1_expr LRP6_expr	[ 1.9752667 1.47412002 1.75920296 1.70514631 2.04373002 2.03427649 1.34570789 1.0066433 1.86270714 1.6845181 ]	[ 1.70141697 1.64241683 1.63700378 1.58414876 1.9349792 1.79326355 1.36304402 1.03651655 1.75869882 1.83689082]	[ 0.4509105 0.87965867 1.07156006 1.34778675 1.57162457 1.62574526 1.78646449 2.10738136 2.26148685 2.56034581]
rna	LUAD	154	CHIR-99021	58	48	24	446	4	0.393939	0.212121	0.127273	0.448445	0.558104	-0.0694578	-0.65644	CEP290_expr PIK3R3_expr CSNK2A1_expr SYNCRIP_expr	[ 1.12375927 1.34738898 1.4043982 1.44024718 1.26775134 1.02494144 1.71357203 1.83018661 1.58270216 1.05329204]	[ 1.56794286 1.56497157 1.41276503 0.8814348 1.54693675 1.40407562 1.63389182 1.70792305 1.58179843 0.96050733]	[ 0.39541058 1.10067715 1.36132614 1.49261901 1.58620359 1.67056768 1.70378057 1.75872746 1.86093242 1.95563099]
rna	LUAD	158	PF-562271	54	44	22	446	15	0.483333	0.454545	0.539394	0.435002	0.411931	0.204918	0.287018	PLXNA1_expr FLT3_expr HSP90AB1_expr PIK3R3_expr POLR2B_expr MYC_expr AMOT_expr SYNCRIP_expr SMARCA4_expr MYH9_expr RGS3_expr NAP1L1_expr CTCF_expr HDAC3_expr ACTB_expr	[ 0.66321278 0.66113114 1.05205381 0.99606824 0.83347154 1.32118237 1.21242881 0.50555241 1.04396701 1.52899575]	[ 0.78093958 0.76995176 1.05551004 0.94702119 0.8491264 1.16836619 1.27067351 0.63478041 1.14714766 1.40895605]	[ 0.32111145 0.4206759 0.57091474 0.73294414 0.89334929 1.01289731 1.25017445 1.44282452 1.6483678 1.79892372]
cna	LUAD	230	GSK429286A	58	48	24	34	4	0.47515	0.103441	0.10303	0.429701	0.431412	-0.0977395	-0.106501	Deletion:cnaLUAD14 Amplification:cnaLUAD22 Deletion:cnaLUAD16 Deletion:cnaLUAD31	[ 1.91851568 2.69386983 2.34606266 2.34606266 2.69386983 2.69386983 2.18149972 2.69386983 2.34606266 2.34606266]	[ 2.1520586 2.456213 2.46047974 2.23177719 2.79848099 2.60674286 2.5279212 2.31051588 2.24098825 2.42110753]	[ 1.44474048 1.83993366 2.11835936 2.21873539 2.30259048 2.38551886 2.48380579 2.60004111 2.71580531 2.92882765]
cna	LUAD	231	FMK	55	45	23	34	8	0.365563	0.136237	0.369697	0.419069	0.384929	-0.228802	-0.0367472	Deletion:cnaLUAD6 Amplification:cnaLUAD22 Amplification:cnaLUAD32 Deletion:cnaLUAD29 Deletion:cnaLUAD14 Deletion:cnaLUAD2 Amplification:cnaLUAD10 Deletion:cnaLUAD9	[ 2.53942871 2.30783319 2.30783319 2.36014175 2.30783319 2.56032395 2.30783319 2.56032395 2.30783319 2.41203332]	[ 2.1242764 2.15710163 1.9419632 2.41852117 2.5639286 2.79983854 2.43215203 2.59937334 2.007267 2.41974306]	[ 1.46743457 1.93630839 2.08992728 2.24977567 2.27656686 2.37159353 2.48394939 2.55788004 2.73182329 2.81444272]
rna	LUAD	1057	NVP-BEZ235	53	43	22	446	2	0.426782	0.236364	0.733333	0.744994	0.508374	-0.435275	0.331661	FLT3_expr CIC_expr	[-0.76377392 -1.35751987 -1.19464266 -0.19906259 -0.74201703 -1.45408583 -0.69947982 -1.10864973 -0.08162487 -1.17579722]	[-1.12102783 -1.19605076 -0.82201242 -0.89934361 -1.08677137 -1.02900314 -1.04165995 -0.21075815 -0.29318804 -0.67481923]	[-1.90886415 -1.57004246 -1.30925072 -1.14146102 -1.07718097 -0.9600223 -0.89660223 -0.6910019 -0.35914945 0.45078715]
rna	LUAD	1192	GSK269962A	60	50	25	446	446	0.333333	0.345455	0.357576	0.605858	0.576805	0.0423427	0.131986	CIC_expr SYK_expr FGFR1_expr BNC2_expr EPHA1_expr FLT3_expr IRF6_expr SACS_expr CDH1_expr AMOT_expr SPRR3_expr MLL3_expr RHEB_expr PRKCZ_expr PLXNB2_expr ZNF814_expr ERBB3_expr BRAF_expr ARFGEF1_expr ZNRF3_expr MUC20_expr TJP2_expr ARFGEF2_expr CSNK2A1_expr VIM_expr DHX15_expr BMPR2_expr G3BP2_expr CIITA_expr CAST_expr ACAD8_expr CNTNAP1_expr ELF3_expr VHL_expr WIPF1_expr HSP90AB1_expr EGFR_expr …	[ 0.96907896 0.93100011 0.96048009 1.04182923 1.22942555 1.17720914 0.65316844 1.14664745 1.00723231 1.12920916]	[ 1.02163053 0.85124528 0.81867743 1.21739018 1.31536984 1.23080206 0.64611971 1.20885539 1.19881225 1.26736665]	[-0.2202791 0.49660429 0.77422373 0.85839243 1.03871527 1.13874633 1.28740083 1.56865325 1.73790409 2.04951245]
rna	LUAD	329	QL-XI-92	60	50	25	446	10	0.527273	0.672727	0.442424	0.41319	0.464673	0.287779	0.099241	FMR1_expr TOM1_expr USP6_expr SYNCRIP_expr NF1_expr PLXNA1_expr DIS3_expr CSDA_expr BRCA1_expr MLH3_expr	[ 1.69287312 1.74344814 1.44384873 1.75683558 2.00552702 1.71906435 1.91611576 1.96641815 1.76159537 1.98553526]	[ 1.86962593 1.90325546 1.74619067 1.40791035 2.05034113 1.76261544 1.94413316 2.02901602 1.79669285 2.10091257]	[ 0.95503245 1.2561027 1.39883298 1.67409659 1.8536888 1.98678298 2.09274379 2.23456908 2.39726361 2.54640188]
rna	LUAD	201	Epothilone B	57	47	24	446	22	0.345455	-0.272727	0.115152	1.07503	0.894628	-0.29371	0.104052	FLT3_expr STAG2_expr PLXNA1_expr SYNCRIP_expr MLL3_expr AMOT_expr HSP90AB1_expr VHL_expr ARFGEF2_expr TBL1XR1_expr CIC_expr CEP290_expr CTCF_expr TRIO_expr PIK3R3_expr UPF3B_expr PRKAR1A_expr NTRK2_expr DLG1_expr RHOA_expr FAM123B_expr CNOT1_expr	[-1.7605927 -2.2473321 -2.09005713 -3.1081984 -2.11913872 -2.21113968 -2.28887653 -2.69959831 -2.68750906 -1.86060905]	[-2.13974762 -2.31232095 -2.15873909 -2.61517119 -1.89500833 -1.7743082 -2.17444897 -2.31706429 -2.2828083 -1.77984476]	[-3.3657904 -3.13029871 -2.95012374 -2.55936223 -2.39378114 -2.1108098 -1.77832147 -1.552871 -1.09078303 -0.14335961]
snv	LUAD	208	SB-715992	61	51	26	353	3	0.622799	0.16435	-0.0666667	0.838924	0.906796	-0.0249729	-0.197529	BRCA1_mut PLCB1_mut LPHN2_mut	[-0.75716794 -0.75716794 -0.75716794 -0.75716794 -0.75716794 0.18867642 0.1548298 -0.75716794 -0.75716794 -0.75716794]	[-0.8398447 -0.45963669 -0.80639887 -0.63694751 -0.89612794 0.2781502 -0.19034994 -1.22623575 -0.84235358 -0.470842 ]	[-1.82037356 -1.48969914 -1.26907369 -0.98797626 -0.51446485 -0.31459599 0.01748837 0.23886488 0.46999472 0.73499529]
cna	LUAD	1006	Cytarabine	49	39	20	32	7	0.453163	0.261785	-0.0666667	0.755916	1.00605	0.17586	-0.459792	Amplification:cnaLUAD32 Amplification:cnaLUAD13 Deletion:cnaLUAD34 Deletion:cnaLUAD15 Amplification:cnaLUAD5 Deletion:cnaLUAD16 Amplification:cnaLUAD10	[-0.20454347 0.50623178 -0.20454347 0.51220137 0.21768257 -0.20454347 0.21768257 0.21768257 0.50623178 0.45882335]	[-0.13355565 0.85950631 -0.72956133 0.2145586 -0.39351863 0.60764515 -0.46170038 0.22040361 -0.01947564 -0.13708097]	[-1.16288217 -0.63541647 -0.39660127 -0.28489804 0.05751741 0.36103292 0.48819145 0.6228656 1.11722245 1.82405909]
snv	LUAD	1047	Nutlin-3a	54	44	22	338	12	0.609272	-0.219566	-0.357576	0.575975	0.615513	-0.397975	-0.596493	TP53_mut SPTAN1_mut AHNAK_mut KRAS_mut ROBO2_mut ARFGEF1_mut ARID1B_mut WIPF1_mut C15orf55_mut EPC1_mut CAT_mut CTNNB1_mut	[ 1.21404362 1.92364395 1.57288766 1.92364395 1.92364395 1.57288766 1.62192822 1.92364395 0.99407792 1.52334118]	[ 1.37433171 1.99094605 1.81151581 2.01645327 1.96009386 1.86098826 1.14798915 1.89462841 1.34086776 1.44824171]	[ 0.66021637 1.15820849 1.41584071 1.63903484 1.78632083 1.86681587 1.99346411 2.06942496 2.14509997 2.37762025]
rna	SCLC	211	TL-2-105	52	42	21	446	6	0.516667	-0.624242	-0.806061	0.687058	0.69741	-0.605143	-0.653877	CASP1_expr TCF4_expr BPTF_expr SMARCA4_expr BCL11A_expr CLOCK_expr	[ 1.40483594 1.6094842 1.72236359 1.29710793 1.30789089 1.04022777 1.15234733 1.44213557 1.02534103 1.23679125]	[ 1.58319736 1.44077826 1.48645413 1.37872195 1.49311757 1.48285699 1.20667493 1.15582693 1.03733337 1.15692484]	[ 0.36389826 0.74255085 1.04490357 1.15191361 1.2970904 1.42467884 1.59028913 1.70497837 1.94311643 2.31113376]
rna	SCLC	1149	TW 37	52	42	21	446	446	0.404762	0.612121	0.781818	0.484507	0.462333	0.364645	0.42147	COPS2_expr CUL1_expr NKX3-1_expr ABL2_expr BAP1_expr FOXA1_expr PIP5K1A_expr FOXA2_expr AQR_expr SETDB1_expr IREB2_expr IRF7_expr ELF3_expr MYH10_expr ZNF638_expr LRPPRC_expr PTCH1_expr CHD9_expr VIM_expr NF1_expr CARM1_expr NUP93_expr FGFR3_expr G3BP1_expr SOS2_expr LIMA1_expr F8_expr CAD_expr MED12_expr BLM_expr ATM_expr RPL22_expr KIT_expr FKBP5_expr MMP2_expr EPHA2_expr CCND1_expr SYK_expr HC…	[-0.78880072 -0.24706459 -0.12844479 -0.53633451 -0.10002536 -0.06310058 0.17247647 -0.16322738 -0.13439381 0.11403042]	[-0.58358586 -0.3039608 -0.13602918 -0.36967367 -0.15222114 -0.11700082 0.14296216 -0.21781987 -0.03149331 0.17708677]	[-0.98373756 -0.60090016 -0.3789256 -0.32104904 -0.2299846 -0.0814934 0.12812009 0.23568959 0.58961524 1.28563794]
methy	SCLC	219	AT-7519	52	42	21	338	338	0.766667	0.0666667	0.224242	1.02651	0.924694	-0.518274	-0.232026	chr11:75378416-75379882 chr1:16085147-16085862 chr12:50297580-50297988 chr14:61188116-61190772 chr15:81426499-81426702 chr10:44879714-44882391 chr6:55443732-55444092 chr14:24803678-24804353 chr2:152954633-152955784 chr3:53527927-53530106 chr3:125075915-125076481 chr1:42127380-42128632 chr22:32026297-32026874 chr7:750788-751237 chr1:40782220-40783145 chr5:180017099-180019062 chr13:28544524-2854489…	[ 0.87387621 0.53411889 0.55595773 0.48181647 -0.1221565 0.87842906 0.69781286 0.91000694 -0.68046391 0.84326434]	[ 0.69726288 0.2721144 0.40743995 0.47634888 -0.06827331 0.64615631 0.49911362 0.83461821 -0.61547172 0.9522233 ]	[-0.99274726 -0.57718231 -0.24677067 -0.04362097 0.1720547 0.41571713 0.67852288 0.90742831 1.12748922 1.9955503 ]
snv	SCLC	133	Doxorubicin	54	44	22	343	343	0.357143	0.127273	0.236364	0.735446	0.708834	-0.107941	-0.0292096	FGFR2_mut NEDD4L_mut ZNF292_mut KIT_mut MLL_mut PRPF8_mut ATR_mut NOTCH1_mut FTSJD1_mut CDK4_mut TFDP2_mut TAOK1_mut ING1_mut TNPO2_mut IRF7_mut BLM_mut APAF1_mut BRCA1_mut PRKCZ_mut GNAS_mut ARHGAP35_mut PABPC3_mut PLXNB2_mut PIK3C2B_mut TCF12_mut MYH10_mut PRRX1_mut ATF1_mut SUZ12_mut ITSN1_mut TBL1XR1_mut CTCF_mut CRNKL1_mut NSD1_mut ERBB3_mut MED12_mut TP53BP1_mut NRAS_mut KDM5C_mut COPS2_mut…	[-1.07408774 -0.45738041 -0.23295552 0.07865837 -0.85964751 -0.30787575 -0.69635534 -0.5546124 0.32728171 -0.77838159]	[-1.01149249 -0.56027246 -0.24067277 -0.00734508 -0.83154178 -0.174793 -0.64266467 -0.3795535 0.28271419 -0.7922225 ]	[-1.73777462 -1.22013587 -1.03697199 -0.87959446 -0.57461813 -0.36349935 -0.25325623 0.00655143 0.26659986 0.71245248]
rna	SCLC	166	FTI-277	51	41	21	446	8	0.47619	-0.00606061	0.272727	0.27934	0.24222	-0.272632	0.043123	CARM1_expr ZNF292_expr SMAD2_expr KDM5C_expr SHMT1_expr SVEP1_expr IRF6_expr CUL2_expr	[ 1.00219834 1.07590628 1.04499865 1.02223969 1.02310157 1.07316804 1.01831162 0.6831516 1.01829481 1.19246089]	[ 0.96808481 1.10881793 1.08149362 1.05922091 1.04976761 1.00545204 1.09133244 0.88100898 1.09877872 1.15239704]	[ 0.56362617 0.78340695 0.86474097 0.94983565 1.02160018 1.10331133 1.1634098 1.22376545 1.33593905 1.41504888]
rna	SCLC	1072	BMS-708163	53	43	22	446	12	0.383333	-0.0909091	-0.612121	0.516299	0.515474	-0.508849	-0.504031	EEF1A1_expr NPM1_expr MYC_expr FOXA1_expr NAP1L1_expr EPHA2_expr RHOT1_expr KALRN_expr GNA11_expr CAD_expr AXIN2_expr FGFR2_expr	[ 1.93944371 1.88102055 1.92928755 1.49249566 1.90090942 2.04478598 1.96063542 1.62052238 1.93751574 1.86943614]	[ 1.86462855 1.88986731 1.83495903 1.65000045 1.74395752 1.78848636 1.80911577 1.36013412 1.80020237 1.74307764]	[ 0.64845445 1.18759055 1.50213999 1.55853679 1.65833617 1.77239131 1.85936604 1.95669894 2.02638303 2.12852335]
methy	SCLC	344	THZ-2-49	52	42	21	338	4	0.733333	-0.151515	0.284848	1.22665	1.01717	-0.403723	0.034771	chr6:90142751-90143635 chr3:119298284-119298983 chr16:67464388-67465462 chr7:99678768-99679702	[ 1.04375458 1.07071877 2.69984245 2.58501458 2.43931484 2.07140422 0.97567368 2.27897477 1.30736566 1.06529164]	[ 1.53345239 0.29259628 1.67159867 1.68043637 1.92164183 2.17586136 0.95137239 2.18891001 1.7184062 0.95327544]	[-0.35002303 -0.01570483 0.87997939 1.33780154 1.50261606 2.10405446 2.38371088 2.48376546 2.58465589 2.65331157]
rna	SCLC	346	THZ-2-102-1	49	39	20	446	6	0.571429	0.430303	0.478788	1.1114	1.02287	-0.0827827	0.0828448	FKBP5_expr CAD_expr ATIC_expr AHCTF1_expr MED24_expr CDK12_expr	[-1.77643728 -0.36294883 -0.41548252 -0.40441632 0.60221469 -0.59383428 0.0953083 0.07867268 -1.38175225 0.68239093]	[-1.47941256 -0.68114185 -1.07841933 -0.58583927 -0.4402352 -0.62114692 0.24431315 -0.60172498 -1.43558133 -0.17923087]	[-2.38710627 -1.89494997 -1.61570885 -1.45863509 -1.10999634 -0.99288603 -0.69544368 -0.23405392 0.2545703 1.44965636]
methy	SCLC	346	THZ-2-102-1	50	40	20	338	10	0.738095	0.0787879	0.333333	1.23982	1.05219	-0.265686	0.0884212	chr11:65408344-65408631 chr3:139258152-139258731 chr11:506353-508009 chr10:135123238-135123448 chr6:150067323-150067766 chr2:218621279-218621498 chr10:135122851-135123109 chr15:60690708-60690930 chr4:76555366-76556079 chr10:102756834-102759798	[-0.13146037 -0.88429463 -1.54426527 -0.91443992 -0.4404251 -2.38053274 -0.7275964 -0.28363985 -0.67486215 -0.81593299]	[-0.54032624 -0.77775013 -1.3518827 -1.046525 -0.94245493 -1.82255912 -0.72340465 -0.57813561 -0.72938573 -0.49023777]	[-2.38710627 -1.89494997 -1.66702388 -1.48970501 -1.13749633 -0.99966461 -0.74692066 -0.23405392 0.50316532 1.44965636]
methy	SCLC	1375	Temozolomide	50	40	20	338	2	0.380952	0.284848	0.212121	0.302527	0.257196	-0.3746	0.00648392	chr19:37406931-37407463 chr4:103940668-103940951	[ 2.39435387 2.1127553 2.08511019 2.21140075 2.31831956 2.41192198 2.10260892 2.64315653 2.25299239 2.34497261]	[ 2.46629381 2.28589725 2.36517811 2.3644433 2.39761162 2.38846254 2.26774406 2.52760243 2.37929678 2.45860004]	[ 1.97073718 2.15876686 2.24092837 2.30048937 2.3989559 2.49601856 2.55002939 2.62058017 2.71704213 2.86634646]
rna	SCLC	1378	Bleomycin (50 uM)	51	41	21	446	446	0.452381	0.757576	0.830303	0.517863	0.478598	0.520479	0.590439	EPHA4_expr BRAF_expr CSNK1G3_expr MUC20_expr CARM1_expr PAX5_expr GNA11_expr ATIC_expr NPM1_expr PABPC3_expr PCDH18_expr CAD_expr TJP2_expr FOXA1_expr SYNCRIP_expr EPHA2_expr RGS3_expr SMO_expr SOX17_expr ATP6AP2_expr ELF3_expr SOS2_expr CUL1_expr EFTUD2_expr CHD6_expr NOTCH2_expr ARID2_expr IRS2_expr HSP90AB1_expr AHR_expr CYLD_expr MLL3_expr CDKN1B_expr PTGS1_expr ABL2_expr NUP93_expr CDC73_exp…	[ 0.83043647 1.49784529 1.84470069 1.29324126 1.88574052 1.47610486 1.57051539 2.07999706 1.93887341 2.00594091]	[ 0.88293016 1.23265409 1.66251719 1.45088708 1.9100939 1.43835509 1.54962933 1.96570981 1.94792342 1.98877549]	[ 0.11558155 0.71395294 1.27000446 1.56084375 1.74924768 1.8723641 2.08612857 2.18250088 2.42427842 2.68916668]
rna	SCLC	282	EKB-569	51	41	21	446	17	0.404762	0.357576	0.369697	0.474244	0.496019	0.212812	0.138866	NF2_expr CRTC3_expr ABL2_expr CBFB_expr FOXA1_expr IREB2_expr NF1_expr NCOR1_expr CAT_expr KIT_expr CUL2_expr FOXA2_expr INPPL1_expr ELF3_expr LCP1_expr CCT5_expr CDH1_expr	[ 0.84315753 0.7258352 0.84026766 1.31966519 1.44940102 1.29375732 1.32209313 1.09901905 1.22899151 0.93859816]	[ 0.99324226 0.75514919 0.84337044 1.23472238 1.15965343 0.95203066 1.21703279 1.11319351 1.02988839 1.01814187]	[ 0.03333882 0.40484057 0.6248742 0.79634836 1.05933022 1.26472673 1.33460743 1.49296541 1.57945209 1.79813694]
snv	SCLC	287	KIN001-244	53	43	22	340	20	0.443928	0.0184063	0.175758	0.653671	0.506732	-0.724809	-0.0365224	MLL_mut BRCA1_mut ATR_mut LNPEP_mut ZNF292_mut MYH14_mut ABL2_mut LRP6_mut MED12_mut PIK3CA_mut NRAS_mut PPM1D_mut MET_mut RHOA_mut ARHGEF6_mut ACO1_mut NTRK2_mut STK11_mut BCOR_mut ASXL1_mut	[ 1.84038484 1.18865287 1.42455304 1.18772924 1.45390511 2.50878 1.42455304 1.42455304 1.51301026 1.35800934]	[ 1.12161517 1.58700204 1.45578587 1.32227135 1.3954885 1.74255717 1.47664416 1.32821941 2.13775921 1.27386796]	[ 0.59039669 1.03840828 1.22656675 1.27878538 1.3708061 1.52811479 1.61380013 1.70987321 1.86055629 2.55538404]
rna	SCLC	263	FR-180204	51	41	21	446	16	0.309524	0.224242	0.478788	0.371769	0.262202	-0.235439	0.385463	SMO_expr EGFR_expr ZFP36L1_expr MLL3_expr ATIC_expr GNAI1_expr CASP8_expr RUNX1_expr PCSK6_expr CAT_expr TCF12_expr GNG2_expr COL1A1_expr RHEB_expr ZNF292_expr NF2_expr	[ 1.72964108 2.33679962 2.28259349 2.36843109 2.35296988 1.68961215 2.19607353 2.45695281 2.3798213 1.993366 ]	[ 1.91863632 2.27760124 2.05615711 2.3365922 2.16831255 2.14026928 2.33197808 2.35259056 2.32946253 2.22825336]	[ 1.5321995 1.85631554 1.93201015 2.11155495 2.22461333 2.30904603 2.40011121 2.49879299 2.53945208 2.66741497]
snv	SCLC	176	IPA-3	54	44	22	343	2	0.410792	F	-0.115152	0.677584	0.763402	-0.079763	-0.370594	BRCA1_mut ARID2_mut	[ 2.26339102 2.26339102 2.26339102 2.26339102 2.26339102 2.26339102 2.26339102 2.26339102 2.26339102 2.26339102]	[ 2.25831103 2.06290913 1.93213224 2.35627079 1.93948543 2.11135125 2.16203213 1.34521675 2.34353542 2.01203585]	[ 0.94059484 1.09309094 1.5419389 1.90702902 2.20361467 2.36471586 2.48584026 2.6094746 2.73668068 2.90931307]
rna	SCLC	1061	SB590885	48	38	19	446	3	0.5	0.151515	0.272727	0.362934	0.332576	-0.223688	-0.0275348	GOLGA5_expr SMARCB1_expr HCFC1_expr	[ 1.76894832 1.69540119 1.37971652 1.90757763 1.52022552 1.55074096 1.63158357 1.83759046 1.59350562 1.87725556]	[ 1.70173776 1.80397427 1.53593791 1.97814512 1.64686322 1.52661264 1.82559872 1.73720431 1.8039012 1.93834615]	[ 0.99063511 1.34805905 1.53986166 1.62317913 1.75982739 1.85461727 1.89942278 1.98968032 2.02949879 2.09986997]
snv	SCLC	1060	PD-0325901	50	40	20	333	16	0.51811	-0.1882	-0.127273	0.608262	0.582132	-0.44977	-0.327884	CCAR1_mut MED12_mut CAD_mut ATR_mut MLL3_mut ZNF292_mut ARID4A_mut RB1_mut TJP1_mut HGF_mut BRCA1_mut MLL_mut CTTN_mut PAX5_mut ZFP36L1_mut FOXA2_mut	[ 0.44462743 0.17805058 0.1433084 0.44462743 0.44462743 0.8528114 0.17805058 0.44462743 0.24642703 -0.04883641]	[ 0.52114838 0.08911979 0.17901218 0.50877422 0.32244563 0.55791408 0.08267528 0.36878812 0.29672039 0.18705565]	[-0.94686646 -0.28032696 -0.08512775 0.04210962 0.21352488 0.393338 0.48239889 0.59186969 0.68618338 0.82697386]
rna	SCLC	1060	PD-0325901	49	39	20	446	6	0.880952	0.0545455	0.0909091	0.575958	0.544762	-0.303019	-0.16569	NOTCH2_expr EPHA2_expr MYD88_expr PSIP1_expr PLXNB2_expr MLL3_expr	[ 0.52904445 0.1448983 0.07008129 0.28156817 0.71242076 0.29224181 0.27779514 0.36462077 0.3350088 0.20158181]	[ 0.45884007 -0.01060855 0.18470675 0.38705716 0.51957464 0.31439316 0.24457383 0.5804168 0.20852882 0.24862355]	[-0.94686646 -0.28032696 -0.08512775 0.04210962 0.20074937 0.393338 0.48239889 0.58460254 0.68618338 0.82697386]
methy	SCLC	1060	PD-0325901	48	38	19	338	18	0.714286	0.0181818	-0.0909091	0.571475	0.520052	-0.321178	-0.094111	chr17:6558221-6558441 chr19:48945800-48947636 chr10:135123238-135123448 chr19:48949034-48949442 chr3:53527927-53530106 chr10:123922850-123923542 chr16:68676450-68676843 chr11:22850765-22851367 chr16:67464388-67465462 chr2:219646432-219647181 chr10:135122851-135123109 chr4:76555366-76556079 chr7:143582125-143582610 chr18:47087879-47088528 chr15:81426499-81426702 chr6:3227025-3229688 chr19:11689417…	[ 0.32664692 -0.61883521 0.57162368 0.58279067 -0.13271385 0.63740939 0.40494421 0.16388118 0.34646961 0.23425588]	[ 0.38047948 0.003014 0.41530025 0.41060707 0.0418548 0.60899585 0.22221628 0.28405195 0.37169349 0.35125273]	[-0.94686646 -0.21379508 -0.05477104 0.0800395 0.21506777 0.39901186 0.489401 0.59186969 0.68618338 0.82697386]
methy	SCLC	299	OSI-027	52	42	21	338	7	0.619048	-0.50303	-0.709091	1.21822	1.25773	-0.689575	-0.800939	chr6:90142751-90143635 chr4:76555366-76556079 chr7:62858468-62858826 chr18:77196121-77196568 chr11:67070807-67071801 chr7:150065169-150066351 chr1:57110663-57111337	[ 0.45456257 1.01786184 0.62720889 0.47118425 0.11516845 0.61973375 -0.05430877 0.74269712 -0.01864153 -0.02986294]	[ 0.54894257 0.76564425 1.1243875 0.22840634 -0.23337197 0.33217722 0.04046905 -0.03065777 0.02604276 -0.02040333]	[-1.18357676 -0.95545803 -0.71314777 -0.47129167 -0.01476583 0.16227085 0.60870071 0.88897997 1.27652656 1.76284543]
methy	SCLC	294	MPS-1-IN-1	52	42	21	338	20	0.357143	0.551515	0.381818	0.476138	0.478987	0.177811	0.167943	chr20:48098512-48099560 chr15:60690708-60690930 chr11:506353-508009 chr11:65408344-65408631 chr6:150067323-150067766 chr22:24110029-24110995 chr20:61560433-61560954 chr5:50678632-50679375 chr3:181430141-181431076 chr10:135123238-135123448 chr3:124449178-124449461 chr2:218621279-218621498 chr10:135122851-135123109 chr7:27195601-27196567 chr19:48949034-48949442 chr19:40871617-40871824 chr5:12662605…	[ 1.34540296 1.68827558 1.55581915 1.48339105 1.57742417 1.54107761 1.36637557 1.61404836 1.77382696 1.71700549]	[ 1.43505728 1.73565149 1.63438523 1.52536368 1.6072588 1.34992242 1.37187123 1.66922748 1.959185 1.76763439]	[ 0.7917198 1.10664668 1.34753332 1.46200235 1.59948043 1.73615626 1.80198308 2.11185716 2.24879847 2.65331157]
rna	SCLC	310	YM201636	51	41	21	446	11	0.380952	0.478788	-0.236364	0.597914	0.722022	-0.00939232	-0.471918	ELF3_expr AHCTF1_expr CAD_expr ARID1B_expr ING1_expr CUL2_expr FOXA2_expr FKBP5_expr NDRG1_expr INPPL1_expr ABL2_expr	[ 0.96486914 0.86437309 0.52574134 0.80874372 1.56844616 0.80887032 1.27054715 1.07517743 1.02418447 1.01731586]	[ 1.4215672 1.23294938 0.55173767 0.70520693 1.4136759 1.07059658 1.0446856 1.05712748 0.75196099 1.16948926]	[-0.17053366 0.3198898 0.54285648 0.70475667 0.84995685 1.00148707 1.03872946 1.20652451 1.65850632 1.99282476]
rna	SCLC	275	I-BET 151	52	42	21	446	6	0.52381	-0.236364	0.369697	0.836642	0.660164	-0.516708	0.0556654	CCT5_expr ARFGAP1_expr CSDE1_expr CDK12_expr EIF4G3_expr PPP2R1A_expr	[ 1.49247146 1.68009138 0.90528071 2.05673313 1.63664508 1.41255307 1.51283157 0.68721664 1.41322625 1.60776079]	[ 1.28004074 1.52433336 1.2522099 1.68889904 1.35422552 1.57239687 1.56812155 1.28745055 1.46048689 1.58075023]	[ 0.40060514 0.68549999 0.91691897 1.07680011 1.46621764 1.60164173 1.82975945 2.11210204 2.29965573 2.54403923]
snv	SCLC	279	BIX02189	54	44	22	343	21	0.600099	0.0562775	0.139394	0.479402	0.468917	-0.0215756	0.0226203	APAF1_mut CLASP2_mut MYH14_mut HNF1A_mut MLL_mut MNDA_mut NRAS_mut BRCA1_mut NEDD4L_mut NOTCH1_mut SACS_mut ZNF292_mut FOXA2_mut CASP1_mut MYC_mut LNPEP_mut EPHB2_mut CCAR1_mut ARAP3_mut MAT2A_mut ACSL6_mut	[ 1.13926816 1.67807329 2.11879444 1.8713963 1.88658249 1.8713963 1.8713963 1.29088473 1.8713963 1.8594842 ]	[ 1.51325381 2.13169551 2.1051085 2.09164572 2.08327866 1.87788415 2.0633111 1.45108867 2.15883422 2.11562872]	[ 1.00640146 1.31900546 1.64004176 1.83911197 1.93437279 2.03912358 2.1355093 2.21447722 2.51428674 2.60442045]
rna	SCLC	173	FH535	51	41	21	446	20	0.428571	0.357576	-0.0424242	0.706389	0.800985	0.160242	-0.0797319	EPHA2_expr GNA11_expr ZFP36L1_expr SMO_expr NPM1_expr TRIO_expr PCSK6_expr CLSPN_expr CCND1_expr FOXA1_expr EGFR_expr RPL22_expr MLL_expr GNG2_expr INPPL1_expr MYC_expr GNAS_expr FAF1_expr BCOR_expr ATIC_expr	[ 0.49899864 0.87775922 1.42776239 1.76131666 1.09376919 0.85846448 1.07733107 1.52426016 1.13123012 1.2055459 ]	[ 0.9787333 1.26373315 1.36974311 1.47561669 1.1290257 0.92495549 1.09321141 1.58034813 1.43484187 0.92290902]	[-0.26912635 0.50471255 0.75946087 1.11782465 1.27999448 1.41994765 1.55733306 1.72948462 1.94604481 2.65936055]
methy	SCLC	173	FH535	52	42	21	338	11	0.404762	-0.0666667	0.151515	0.845313	0.684533	-0.207042	0.208453	chr19:58011124-58011743 chr8:61193312-61194195 chr19:58458686-58459219 chr3:53527927-53530106 chr1:53904140-53905247 chr19:47731377-47731715 chr3:125075915-125076481 chr19:48945800-48947636 chr7:119912840-119913883 chr16:57562451-57563325 chr10:102891010-102891794	[ 0.61579174 1.53196263 1.15948176 1.00852263 0.59432518 1.26798916 1.2526629 0.92765832 0.89788187 1.01629293]	[ 0.56305546 1.42018175 1.49661779 0.90722895 1.26908767 1.90855682 1.5095948 1.08825541 1.26710856 1.38651967]	[-0.26912635 0.50471255 0.85651259 1.11782465 1.35125562 1.47662116 1.6344549 1.72948462 1.94604481 2.65936055]
rna	SCLC	172	Embelin	51	41	21	446	2	0.547619	0.309091	0.539394	0.564562	0.478669	-0.119395	0.195306	EPHA2_expr CCND1_expr	[ 1.68000591 1.73190176 2.06559253 1.48789287 1.34041476 2.39546394 1.85222042 1.61575711 2.34447646 1.98869669]	[ 1.57397008 1.4472928 1.76701319 1.41534662 1.56095684 1.90017855 1.91282845 1.7174238 1.91541564 1.69863772]	[ 0.68984016 1.0473556 1.28328155 1.54723482 1.57709495 1.71293585 1.78502334 1.96862271 2.17763546 2.6550346 ]
methy	SCLC	1526	RDEA119 (rescreen)	49	39	20	338	10	0.642857	0.10303	0.272727	0.559721	0.49133	-0.0354278	0.202145	chr8:95652455-95652873 chr17:6558221-6558441 chr15:60690708-60690930 chr10:123922850-123923542 chr3:119298284-119298983 chr7:143582125-143582610 chr10:135123238-135123448 chr7:99678768-99679702 chr19:11689417-11689768 chr19:48945800-48947636	[ 1.04641247 1.78553998 0.92906666 1.69752991 1.38989878 1.44340503 1.77280104 1.60743916 1.64876258 1.12477303]	[ 1.17923009 1.61937618 1.13226378 1.59134054 1.36791348 1.55767214 1.58161509 1.54959977 1.80055439 1.38633943]	[ 0.16578485 1.06641161 1.39459865 1.51502841 1.57865194 1.68771915 1.75258442 1.84754619 1.96610978 2.28067446]
rna	SCLC	1527	GDC0941 (rescreen)	50	40	20	446	16	0.714286	0.69697	0.527273	0.564575	0.625311	0.280725	0.117644	EIF2AK3_expr KDM6A_expr RBM10_expr DHX9_expr PCDH18_expr PPP2R1A_expr ARID5B_expr DDX3X_expr MUC20_expr AQR_expr AMOT_expr RASGRP1_expr NDRG1_expr KDR_expr CAD_expr IRS2_expr	[ 0.74357814 0.2395218 0.08181706 0.41426134 0.27073643 1.26957583 0.81807148 0.91968727 1.37975609 0.81280434]	[ 0.92267275 0.43991363 0.63722467 0.62159193 0.31200248 0.74904072 0.77023196 0.66305941 1.0669992 0.95891434]	[-0.59873491 -0.05424218 0.36340007 0.53299858 0.68455183 0.91151869 0.9813905 1.24641198 1.50811171 1.68264331]
rna	SCLC	1014	RDEA119	49	39	20	446	12	0.833333	0.224242	0.00606061	0.607678	0.630016	-0.267608	-0.362514	LRPPRC_expr PSIP1_expr GNG2_expr CHD8_expr AXIN2_expr KALRN_expr CAD_expr MLL3_expr ZNF292_expr ACSL3_expr FKBP5_expr MLL_expr	[ 0.86782944 1.58910346 1.03241587 1.97301352 1.20720708 1.60313904 1.1354773 1.86916828 1.62527239 0.87724972]	[ 1.05349433 1.72717679 1.04707444 1.65194511 1.13561428 1.66809428 1.34326506 1.26151049 1.21707749 1.10665834]	[ 0.31491926 0.71008302 1.24695191 1.33836389 1.47606289 1.63184934 1.78520496 1.85373984 1.95767117 2.1260695 ]
methy	SCLC	1014	RDEA119	48	38	19	338	5	0.392857	0.393939	0.466667	0.482232	0.409892	0.13837	0.377489	chr10:123922850-123923542 chr6:150067323-150067766 chr7:35292985-35294674 chr15:60690708-60690930 chr20:61560433-61560954	[ 1.06660092 0.96580112 0.84346884 1.56649506 1.95837474 1.34955883 1.8588357 1.81877649 1.59444022 1.06377578]	[ 1.05103266 0.96748877 1.42074597 1.68433833 1.54920709 1.64412451 1.73681962 1.65632093 1.66422522 1.1924566 ]	[ 0.31491926 0.87447947 1.27632594 1.36533358 1.53826638 1.63184934 1.78867314 1.87143527 1.95767117 2.1260695 ]
rna	SCLC	1016	Temsirolimus	51	41	21	446	20	0.761905	0.175758	0.151515	0.518171	0.566772	0.0956032	-0.0820075	CUL2_expr TRIP10_expr SYK_expr RGS3_expr CAD_expr PIP5K1A_expr FGFR3_expr LARP4B_expr FOXA2_expr NOTCH2_expr TJP1_expr CCND1_expr WT1_expr KALRN_expr CHD6_expr ITGA9_expr EPHA2_expr ERBB2_expr RBBP7_expr CSDA_expr	[-0.61817908 -0.35897607 -0.22823918 -0.0631274 -0.66384733 -0.60609281 -0.26093829 -0.33624464 -0.16172516 -0.37511796]	[-0.21777934 -0.32255143 -0.3554343 -0.07493436 -0.28321439 -0.1593681 -0.0988881 -0.38350302 -0.07453537 -0.31309992]	[-1.42106076 -1.10532233 -0.61307896 -0.54255079 -0.41576448 -0.30239279 -0.13244011 0.11720045 0.24577772 0.37551226]
methy	SCLC	1016	Temsirolimus	50	40	20	338	7	0.571429	0.29697	0.6	0.592086	0.511084	-0.191788	0.111996	chr10:123922850-123923542 chr15:81426499-81426702 chr11:8615397-8615889 chr15:60690708-60690930 chr16:68676450-68676843 chr19:11689417-11689768 chr1:40782220-40783145	[-0.46110982 0.0376662 -1.23490167 -0.34593278 -0.11179447 -0.06644166 -0.24230474 -0.1097796 -0.49829912 0.07107818]	[-0.41763932 -0.25546378 -0.7888732 -0.14898384 -0.00734448 -0.14117676 -0.57906914 -0.12208557 -0.10957175 -0.03462005]	[-1.42106076 -1.10532233 -0.61307896 -0.54377862 -0.41576448 -0.30979997 -0.19278969 0.11720045 0.24577772 0.37551226]
rna	SCLC	1011	ABT-263	49	39	20	446	12	0.309524	0.2	0.272727	0.736563	0.796469	0.218611	0.086339	TNPO2_expr SMARCA4_expr IDH1_expr RFC4_expr NOTCH2_expr CRNKL1_expr MCM3_expr MCM8_expr HRAS_expr CSNK1G3_expr MGMT_expr PBRM1_expr	[-0.18452221 -0.50698292 0.11163056 0.45484662 -0.6559031 -0.56203818 -0.81233811 0.32896665 1.2118907 0.05333775]	[-0.23171401 -0.68952203 -0.42559946 0.12312528 -0.14419651 -0.53023493 -0.69390464 0.22981218 0.16745266 -0.40719867]	[-1.32950769 -0.86779023 -0.70004753 -0.61915263 -0.47606501 -0.32879545 -0.20066676 0.57200115 1.13195515 1.33608528]
methy	SCLC	1259	BMN-673	49	39	20	338	338	0.738095	-0.0787879	-0.321212	1.20035	1.13884	-0.532779	-0.379727	chr16:67449936-67450472 chr15:60690708-60690930 chr2:9346383-9347944 chr7:143582125-143582610 chr1:1167001-1168985 chr19:42501261-42501486 chr19:11998804-11999131 chr11:119293320-119293943 chr2:29337983-29338909 chr6:3227025-3229688 chr5:67584213-67584451 chr1:53308294-53309262 chr10:102756834-102759798 chr11:44087518-44088165 chr7:128828333-128829366 chr17:40932329-40933299 chr11:8615397-8615889…	[ 1.31073403 0.99848473 1.09281325 1.03152061 0.97923124 1.02996719 1.27414489 1.54890692 1.22110033 -0.21051097]	[ 1.24397862 0.76045561 1.0404458 1.00217724 0.98397446 1.12227154 0.93197358 1.74144697 0.79626489 0.18883273]	[-1.03124916 0.23485102 0.67351161 1.01995241 1.29364281 1.50127199 1.6291704 1.99030043 2.15314615 2.36898191]
rna	SCLC	308	XL-880	51	41	21	446	3	0.6	0.212121	0.381818	0.543777	0.4545	-0.0690178	0.25319	FKBP5_expr FOXA2_expr BNC2_expr	[ 0.33671159 0.5535062 -0.12345725 -0.36645246 -0.00140947 0.06615561 0.13632783 0.10959941 0.19056076 0.56616563]	[-0.21700418 0.43153149 -0.09094447 -0.04845273 0.28727931 -0.24128324 0.14199051 0.24949405 0.04667717 0.64380211]	[-0.69024397 -0.50786217 -0.19424105 -0.11675225 0.04539016 0.25441226 0.27458639 0.3541298 0.53573839 1.25373309]
methy	SCLC	309	Y-39983	52	42	21	338	19	0.619048	0.0787879	-0.127273	0.643969	0.55207	-0.644333	-0.208504	chr17:6558221-6558441 chr10:135123238-135123448 chr5:157002174-157003182 chr3:119298284-119298983 chr10:135122851-135123109 chr15:60690708-60690930 chr1:218520287-218520506 chr11:65408344-65408631 chr3:181430141-181431076 chr11:506353-508009 chr5:101632049-101632373 chr7:99678768-99679702 chr4:57371582-57372022 chr16:67464388-67465462 chr4:102711829-102712199 chr3:10206449-10207024 chr5:50678632-…	[ 1.543172 2.18753433 2.41795397 2.39340544 2.39729834 1.20730591 2.16346025 2.19021583 2.43446493 1.73838878]	[ 1.77189362 2.11182451 2.27540827 2.24994469 2.1242981 1.53926241 2.03661704 1.96052194 2.19844866 2.02297688]	[ 0.99023487 1.27247156 1.54858577 1.7115362 1.92388518 2.08029833 2.17670133 2.30210185 2.49176914 2.62208978]
rna	SCLC	301	PHA-793887	51	41	21	446	8	0.75	0.648485	0.757576	0.58155	0.627583	0.499585	0.417227	SMARCA4_expr CSNK2A1_expr DHX9_expr MED24_expr SYNCRIP_expr MLL2_expr BCLAF1_expr ACVR1B_expr	[-0.06128776 0.78096724 0.18635949 0.39985082 0.61569321 1.18015361 0.61599749 0.41827986 1.55566907 1.16932988]	[ 0.38443473 0.45268047 0.28902209 0.71786964 0.68779635 1.06163096 0.53543627 0.57699454 1.16570711 1.13678813]	[-0.68626685 -0.09591523 0.07869034 0.27801805 0.49650389 0.75448236 1.08739425 1.24863349 1.6287998 2.2102862 ]
rna	SCLC	303	PIK-93	51	41	21	446	20	0.47619	0.00606061	0.139394	0.767959	0.790532	-0.107595	-0.173664	CDK12_expr FOXA2_expr FKBP5_expr BLM_expr PLCG1_expr CSDE1_expr INPPL1_expr NTRK2_expr MED24_expr CUL2_expr FCRL4_expr FOXA1_expr CUL1_expr NR4A2_expr AHCTF1_expr U2AF1_expr SOS2_expr IREB2_expr CCAR1_expr LRPPRC_expr	[ 0.99259245 1.3399173 0.83392549 1.05827379 0.59626031 1.55059254 1.20056224 0.98664361 0.93387997 1.12945747]	[ 1.00897455 1.35541582 1.21546078 1.34280205 0.76926458 1.65191984 1.38722372 1.39111555 1.02437425 1.01453662]	[-0.22770758 0.32716611 0.68028526 0.80749449 1.02083499 1.16103857 1.30956416 1.6258695 1.77521686 2.48443676]
rna	SCLC	306	TG101348	51	41	21	446	17	0.690476	0.442424	0.418182	0.50516	0.557242	0.101169	-0.0937242	ZNRF3_expr CCT5_expr LRPPRC_expr CSDE1_expr IREB2_expr SOS2_expr CDK12_expr LPHN2_expr HSPA8_expr NF2_expr EFTUD2_expr SACS_expr ADCY1_expr TCF4_expr FOXA1_expr SYNCRIP_expr PSME3_expr	[ 0.68231046 0.86256742 0.37020239 0.99947035 1.16232061 0.55894893 0.87405396 1.479182 0.77717757 1.03894258]	[ 0.78800941 0.77194917 0.62303615 1.06069469 0.93932366 0.63842219 0.97299474 1.79798496 0.79349452 0.88307667]	[ 0.10174514 0.32860886 0.49480373 0.66953676 0.82596262 0.92071862 1.00712943 1.14300794 1.43307839 2.03912966]
methy	SCLC	1239	YK 4-279	49	39	20	338	2	0.47619	0.187879	0.0787879	0.825891	0.745842	-0.539115	-0.25522	chr1:40782220-40783145 chr8:95652455-95652873	[ 1.56134737 0.34420866 0.30575699 1.38333595 1.87527847 0.74653482 0.74610996 0.31941462 0.78451324 2.12861729]	[ 1.48604012 0.39319423 0.54488218 1.03275609 1.23608494 0.98597109 0.57788742 0.8877582 0.76952326 1.29386973]	[ 0.03345822 0.33095476 0.53566854 0.77150114 1.06477519 1.24166762 1.43219583 1.58630862 1.81275588 2.28368024]
snv	SCLC	249	XL-184	54	44	22	343	4	0.488052	0.696311	-0.127273	0.340185	0.517085	0.432762	-0.310564	MYH14_mut CUL3_mut ATR_mut BRCA1_mut	[ 0.6249882 0.6249882 1.31095195 1.31095195 1.31095195 1.31095195 1.31095195 1.31095195 1.31095195 1.31095195]	[ 1.4813273 0.99578547 1.66131544 1.51143467 1.46806693 1.25750041 1.5101974 1.5141294 1.14153743 1.33674932]	[ 0.49722619 0.7933068 0.96265192 1.07581291 1.18279528 1.38874686 1.59737218 1.6646419 1.77692842 2.01042105]
rna	SCLC	177	GSK-650394	51	41	21	446	20	0.357143	-0.418182	-0.030303	0.800818	0.746235	-0.576396	-0.368828	BLM_expr CARM1_expr CHD8_expr SYNCRIP_expr U2AF1_expr NR4A2_expr CUL1_expr DDX3X_expr FKBP5_expr ZNRF3_expr LRPPRC_expr SOS2_expr MAP3K4_expr CCAR1_expr HCFC1_expr LPHN2_expr BRCA1_expr DHX9_expr KDM6A_expr NPM1_expr	[ 1.20896649 1.94992113 1.10380864 1.87521207 1.16835499 1.61469245 1.79954684 1.07939219 1.38331056 1.02955079]	[ 1.51536202 1.38538194 1.03577352 1.25286341 1.22898245 1.44893813 1.44995546 0.90314579 1.2852571 1.45150948]	[ 0.47088197 0.96257373 1.05007431 1.18949545 1.41117455 1.66183191 2.00142391 2.20254533 2.37471295 2.46971988]
rna	SCLC	330	XMD13-2	51	41	21	446	446	0.47619	0.466667	0.381818	0.45057	0.47413	0.311867	0.238022	IRF2_expr CCND1_expr ZNRF3_expr NUP93_expr CASP1_expr LRPPRC_expr EFTUD2_expr SYNCRIP_expr CSDE1_expr HSP90AB1_expr DHX9_expr CARM1_expr TCF4_expr CNOT1_expr IRF7_expr B2M_expr CAD_expr BCLAF1_expr NF2_expr PSME3_expr SOS2_expr EIF2AK3_expr AHR_expr CHD9_expr SMARCB1_expr EEF1A1_expr MYC_expr SMARCA4_expr F8_expr CSNK2A1_expr CCT5_expr KLF6_expr XRN1_expr PTPN11_expr BCL11A_expr AMOT_expr NFE2L2_…	[ 0.94736475 1.16318583 1.28706694 1.1929512 1.44694138 0.99928451 1.09134912 1.20974958 1.20855141 1.6399858 ]	[ 0.87899411 1.17681587 1.30835438 1.15379882 1.46966481 1.11367941 1.02652919 1.18511319 1.25553656 1.4284575 ]	[ 0.30678704 0.62557366 0.82118992 1.01483608 1.19402456 1.31090729 1.4122797 1.47641427 1.78595692 2.28296431]
rna	SCLC	332	XMD15-27	51	41	21	446	17	0.642857	0.127273	0.10303	0.412761	0.378583	-0.171279	0.0146611	CUL1_expr CCT5_expr NF2_expr ABL2_expr INPPL1_expr CUL2_expr LRPPRC_expr FCRL4_expr CARM1_expr FOXA1_expr FGFR2_expr MAT2A_expr NF1_expr ZNRF3_expr ATIC_expr FKBP5_expr FOXA2_expr	[ 1.97335541 2.16135454 1.82953179 1.79993641 1.59782755 1.95974088 2.12109327 1.99665499 1.89578402 2.11443138]	[ 1.72882009 2.17762423 1.89927959 1.9682076 1.70813227 1.97478604 2.12880301 1.80885291 1.87690115 2.0378108 ]	[ 1.05112585 1.61663319 1.85302129 1.91360493 2.01548283 2.11094102 2.16318634 2.23725482 2.33056403 2.42591805]
snv	SCLC	253	XMD14-99	54	44	22	341	18	0.409082	0.0581857	0.151515	0.501515	0.499279	-0.517347	-0.503848	ATR_mut ARID4A_mut KIT_mut PTGS1_mut AKAP9_mut PRKCZ_mut MEF2C_mut PABPC3_mut PTPRU_mut SETD2_mut TFDP2_mut EPHA2_mut CRNKL1_mut NR4A2_mut SPOP_mut BLM_mut TNPO1_mut IRF7_mut	[ 1.94258797 1.79005015 1.79005015 2.27044582 1.35969758 1.79005015 2.3295548 2.41212368 1.79005015 1.79005015]	[ 1.8117553 1.75447679 1.9530679 2.02181578 1.25848174 1.96062267 2.15712357 2.18221807 1.87001121 1.42882204]	[ 0.90818696 1.48731207 1.6213765 1.69356737 1.80724835 1.91241489 2.00422223 2.12398289 2.30041105 2.36248894]
methy	SCLC	1373	Dabrafenib	49	39	20	338	8	0.392857	0.515152	0.309091	0.40005	0.387939	0.00727401	0.0664734	chr6:3227025-3229688 chr10:123922850-123923542 chr1:53308294-53309262 chr15:60690708-60690930 chr7:99678768-99679702 chr2:9346383-9347944 chr19:42501261-42501486 chr19:53662189-53662500	[ 1.50684226 1.50814557 1.58614826 1.90560758 2.06837988 1.82686996 2.04638243 2.2733264 1.9936682 1.53096914]	[ 1.85800922 1.76019597 1.83849978 1.80715704 2.07102013 2.13447142 2.12070632 1.83107078 2.34079695 1.81074393]	[ 1.17946902 1.52146503 1.6975835 1.86716764 1.91253353 2.02421219 2.11722415 2.23610319 2.28368024 2.68223538]
methy	SCLC	180	Thapsigargin	51	41	21	338	338	0.633333	0.866667	0.939394	0.585236	0.536983	0.535023	0.608537	chr2:218621279-218621498 chr10:135122851-135123109 chr10:135123238-135123448 chr3:124449178-124449461 chr12:49782965-49783193 chr6:150067323-150067766 chr6:90142751-90143635 chr22:47022457-47022659 chr2:216877899-216878352 chr15:60690708-60690930 chr1:33938025-33938328 chr1:220921411-220922176 chr12:3862068-3862606 chr9:140310894-140312457 chr5:179243545-179244453 chr12:39299248-39299629 chr19:58…	[-1.90225267 -1.5861702 -1.40135133 -1.68703103 -1.73268628 -1.29655695 -0.93220758 -1.08732927 -0.75855911 -0.93168318]	[-1.87308383 -1.87776113 -1.75591493 -1.57876682 -1.50955439 -1.18538117 -1.01527309 -1.19494379 -0.66238463 -0.89390087]	[-2.70194399 -2.14042678 -1.88496491 -1.53910082 -1.40924453 -1.20509957 -1.02414826 -0.37765295 -0.29904573 0.24573382]
methy	SCLC	186	Bexarotene	52	42	21	338	338	0.466667	0.6	0.454545	0.333544	0.32478	0.189626	0.231653	chr3:53527927-53530106 chr6:3227025-3229688 chr6:90142751-90143635 chr19:58446336-58446800 chr12:3862068-3862606 chr22:46440393-46441019 chr17:6558221-6558441 chr12:49782965-49783193 chr9:140310894-140312457 chr15:45315201-45315543 chr1:220921411-220922176 chr3:49314437-49314815 chr20:61560433-61560954 chr11:65408344-65408631 chr10:38645112-38645513 chr3:124449178-124449461 chr4:103940668-1039409…	[ 1.51204431 1.95572495 1.55138421 1.59042871 1.58846354 1.91733825 1.64721715 2.07253551 1.96513462 1.84898734]	[ 1.48112571 1.92203677 1.67691088 1.5279634 1.6564616 1.91354084 1.70595062 2.02212119 1.90639246 1.81499493]	[ 1.08948802 1.27683707 1.60257593 1.7159673 1.84424084 2.00458882 2.02883006 2.09330163 2.13873505 2.30226697]
rna	SCLC	1032	Afatinib	51	41	21	446	4	0.547619	0.187879	-0.139394	0.390057	0.374653	-0.298384	-0.197859	CARM1_expr MYH10_expr GOLGA5_expr SOS2_expr	[ 0.60760599 0.84896767 0.86724591 0.44632658 0.65230983 0.17863005 0.76800376 0.68632197 0.61892706 0.99320066]	[ 0.75027305 0.81659925 0.81137556 0.60225677 0.60837674 0.74296957 0.75961542 0.66847807 0.53575569 0.83233225]	[-0.11443155 0.44842994 0.53761593 0.59484292 0.68387003 0.82918952 0.91185366 0.98864276 1.02050803 1.09989426]
methy	SCLC	1033	Vismodegib	50	40	20	338	16	0.738095	0.357576	0.260606	0.359298	0.348049	-0.0840584	-0.017246	chr10:135122851-135123109 chr4:103940668-103940951 chr4:102711829-102712199 chr14:59930634-59932251 chr10:135123238-135123448 chr22:24180491-24181666 chr15:45722561-45722939 chr3:119298284-119298983 chr15:30114110-30115215 chr15:45315201-45315543 chr8:79428433-79428754 chr3:36985540-36987041 chr22:47022457-47022659 chr19:37957726-37958390 chr19:49315545-49315765 chr3:101568107-101569046	[ 1.6493175 2.27803755 2.08792925 2.0379796 1.7548579 2.37026334 2.2501955 1.80254793 2.2964282 2.10681725]	[ 1.7829628 2.14692068 2.13138151 1.81978226 1.6327889 2.21084833 2.07658386 1.92387033 2.26066327 2.00243545]	[ 1.28140668 1.57054533 1.67326505 1.83253888 1.97023728 2.10371135 2.15501963 2.28361563 2.31825769 2.39403227]
rna	SCLC	1030	KU-55933	48	38	19	446	15	0.595238	0.139394	0.369697	0.39725	0.354989	-0.209075	0.0344946	EEF1A1_expr NUP93_expr RPL22_expr HCFC1_expr CARM1_expr SOS2_expr IRF7_expr CAD_expr ELF3_expr PCBP1_expr MYC_expr WASF3_expr VHL_expr FRG1_expr G3BP1_expr	[ 1.71576226 2.07128334 1.90010571 1.73272908 1.99966717 2.32454348 1.98345816 1.49316871 1.91093183 2.05990458]	[ 1.76646376 2.03947186 1.80640852 1.65688848 1.87085187 2.22221279 1.92488825 1.55562663 2.10100317 2.07041979]	[ 1.23079602 1.47437429 1.50193595 1.65413648 1.79572456 1.96727571 2.08384329 2.13003078 2.25450985 2.40474892]
methy	SCLC	1036	PLX4720	48	38	19	338	14	0.535714	-0.0787879	0.29697	0.512287	0.494221	-0.256591	-0.169527	chr3:119298284-119298983 chr21:40760626-40760829 chr7:99678768-99679702 chr19:58399945-58400276 chr1:146649622-146649852 chr8:116660432-116660747 chr3:36985540-36987041 chr17:46655215-46655604 chr10:135122851-135123109 chr3:99594969-99595215 chr10:93392667-93393147 chr20:33146135-33147318 chr6:90142751-90143635 chr19:37406931-37407463	[ 1.8953234 1.80958271 1.48102427 1.59193945 2.04157448 2.00719166 1.67453444 1.54152417 1.81550658 1.72362292]	[ 1.83510959 1.69764948 1.56938696 1.89439976 2.41090679 1.9716351 1.93293273 1.63218653 1.73683119 1.97454751]	[ 0.70871015 1.33735739 1.47926731 1.56363367 1.80002236 1.85418935 1.92917294 2.06224899 2.14843712 2.40474892]
methy	SCLC	1021	Axitinib	50	40	20	338	14	0.285714	0.187879	0.175758	0.519989	0.507516	-0.169046	-0.113635	chr8:95652455-95652873 chr10:135123238-135123448 chr11:8615397-8615889 chr17:6558221-6558441 chr10:135122851-135123109 chr19:11689417-11689768 chr6:3227025-3229688 chr15:60690708-60690930 chr11:65408344-65408631 chr3:9956822-9957664 chr7:99678768-99679702 chr3:119298284-119298983 chr3:36985540-36987041 chr14:23834435-23835947	[ 1.01601458 0.2849035 0.58034956 0.97750938 0.40029415 1.06653452 0.28570482 1.11260939 0.81581151 0.90511626]	[ 0.87043715 0.60743123 0.55238783 0.93438554 0.51239151 1.16386354 0.38868243 1.16223586 0.87450814 0.73312604]	[ 0.19976621 0.38273383 0.43325732 0.50521423 0.61234573 0.7392642 1.00759132 1.25080826 1.54469172 1.65331157]
rna	SCLC	1022	AZD7762	51	41	21	446	18	0.583333	-0.624242	-0.0545455	0.691028	0.633445	-0.349454	-0.133927	CUL1_expr IRF7_expr INPPL1_expr ABL2_expr FOXA1_expr FKBP5_expr CDK12_expr NF2_expr CNOT4_expr FGFR2_expr PRKCZ_expr ASXL1_expr FBXO11_expr FOXA2_expr AHCTF1_expr XPO1_expr TCF12_expr IDH2_expr	[ 0.53240049 0.31273055 0.34281027 0.34476608 -0.23056656 0.03997368 0.20401847 0.25698954 0.15404364 0.1741662 ]	[ 0.48139662 0.27929538 0.19014749 0.29493016 -0.10599762 0.07435957 0.29283071 0.29457372 0.48347896 0.15795779]	[-0.6632494 -0.52005128 -0.19268446 -0.03821405 0.02515232 0.21072844 0.39119242 0.51799368 0.85141693 1.41296783]
rna	SCLC	1028	VX-702	51	41	21	446	19	0.380952	0.139394	0.478788	0.375805	0.406937	-0.082903	-0.269749	GOLGA5_expr MED24_expr HCFC1_expr EFTUD2_expr SHMT1_expr CDK12_expr B2M_expr ASXL1_expr FGFR2_expr NCOR1_expr MYH10_expr ELF3_expr IRF7_expr SOS2_expr IRF2_expr EIF2AK3_expr SMARCA4_expr CHD3_expr NF1_expr	[ 1.24528861 0.33785784 1.41059279 1.31812215 1.37728882 1.21570945 1.36890149 1.3744452 1.29875803 1.26957154]	[ 1.40548992 0.88461244 1.36891687 1.3569659 1.16416693 0.63884258 1.32074606 1.5020231 1.5002023 1.54032695]	[ 0.41822211 0.86110157 1.06592107 1.21388024 1.2880238 1.35135991 1.40474134 1.49042907 1.60441349 1.70577892]
methy	SCLC	1028	VX-702	50	40	20	338	14	0.738095	0.418182	-0.163636	0.343835	0.396423	0.0860295	-0.214921	chr21:40760626-40760829 chr10:135122851-135123109 chr3:36985540-36987041 chr15:93198374-93199181 chr19:49315545-49315765 chr22:24180491-24181666 chr1:16085147-16085862 chr4:103940668-103940951 chr1:53904140-53905247 chr10:135123238-135123448 chr3:119298284-119298983 chr5:101632049-101632373 chr19:40871617-40871824 chr19:48945800-48947636	[ 1.25218391 1.24705541 1.47916627 1.17478955 1.21600795 1.28880012 1.43137944 1.36960065 1.28982067 1.42531979]	[ 1.38490117 1.08568883 1.52127683 1.20042229 1.2878269 1.25691187 1.29241037 1.28393388 1.20090771 1.26913273]	[ 0.41822211 0.86110157 1.11077035 1.17969992 1.2880238 1.35135991 1.40474134 1.49042907 1.60441349 1.70577892]
rna	SCLC	156	AZD6482	51	41	21	446	10	0.52381	0.212121	-0.381818	0.542644	0.570084	-0.308469	-0.444146	CSDA_expr ABL2_expr CUL2_expr CHD8_expr CARM1_expr MGMT_expr EPHA2_expr COL1A1_expr FOXA2_expr NKX3-1_expr	[ 1.28875589 0.53415984 1.38062227 1.4911747 1.51723111 1.77404904 1.01419091 0.79510283 1.26937723 1.82443035]	[ 1.68869805 0.936809 1.48093438 1.44779539 1.47779536 1.68367243 1.11608219 1.1017741 1.44129777 1.4117918 ]	[ 0.39810353 0.84124644 1.10070555 1.23912145 1.29617064 1.44575795 1.61091595 1.80089749 1.85732607 2.0369062 ]
rna	SCLC	1058	GDC0941	48	38	19	446	9	0.642857	0.0909091	0.406061	0.655425	0.58304	-0.0848233	0.14156	ZNF814_expr G3BP1_expr FOXA2_expr MMP2_expr PRRX1_expr SYK_expr ACSL6_expr MACF1_expr SETDB1_expr	[ 0.57997936 0.9968791 0.3497566 0.36190999 0.52018344 0.55333626 0.617432 1.39250553 1.17098486 0.28879809]	[ 0.41116396 0.81445467 0.43629628 0.52624905 0.66258931 0.54018623 0.26683444 1.3000021 0.83821559 0.65735364]	[-0.4616859 0.16470779 0.26951366 0.51177981 0.5884146 0.77254456 0.89262729 1.16206757 1.54403634 1.76142793]
rna	SCLC	1059	AZD8055	49	39	20	446	7	0.357143	-0.212121	0.0666667	0.552589	0.525241	-0.148786	-0.0378913	IRS2_expr G3BP1_expr CAD_expr BLM_expr DHX15_expr F8_expr CNOT3_expr	[ 0.37939343 0.00550219 0.09775403 0.29039666 0.59276628 0.00128168 -0.02897227 0.08899671 -0.02344209 0.4731113 ]	[ 0.40731445 0.23440051 0.09914923 0.64004731 0.50134969 -0.08226162 0.0230433 0.17988551 0.52042723 0.45016396]	[-0.39946591 -0.25574874 -0.15876486 -0.02461928 0.09906324 0.18572041 0.28337387 0.50600598 0.94050851 1.33055781]
methy	SCLC	326	GSK690693	52	42	21	338	9	0.333333	-0.10303	-0.478788	1.46948	1.16694	-2.35909	-1.11831	chr7:32996732-32997591 chr19:37957726-37958390 chr1:60539315-60539540 chr19:37157632-37158119 chr21:47602431-47602740 chr16:48399730-48400040 chr2:232650898-232651431 chr11:72463092-72463717 chr15:45722561-45722939	[ 1.22396946 0.57188344 0.95019495 0.62496501 2.00896263 0.8520385 0.63768578 1.25942266 -1.64408159 0.86490273]	[ 1.24042916 1.61845088 1.07565963 0.68719226 1.91765726 0.97228324 0.04154801 0.93616068 0.13121533 1.14852715]	[-0.68024169 0.74313654 0.92565637 1.03069313 1.14179655 1.33528373 1.63976724 1.83126958 1.99093605 2.36258153]
methy	SCLC	1114	Cetuximab	49	39	20	338	16	0.5	0.757576	0.818182	0.289203	0.278568	0.240249	0.2951	chr18:32847284-32848130 chr17:6558221-6558441 chr22:46440393-46441019 chr10:135123238-135123448 chr7:143582125-143582610 chr6:3227025-3229688 chr15:60690708-60690930 chr10:123922850-123923542 chr2:173940414-173941271 chr1:1476093-1476669 chr10:135122851-135123109 chr4:57371582-57372022 chr3:36985540-36987041 chr11:8615397-8615889 chr3:53527927-53530106 chr16:68676450-68676843	[ 2.3726263 2.39391375 2.81886864 2.76207376 3.43435621 2.6672008 2.92179585 2.98538327 3.51171827 2.98105145]	[ 2.68727636 2.55803967 2.90106463 2.62739491 2.91848183 2.76294494 3.01258159 3.06443024 3.43591213 2.97606015]	[ 2.01356375 2.4808269 2.57378449 2.75689339 2.82283937 2.88306502 2.95803293 3.01280382 3.10190614 3.20297725]
rna	SCLC	201	Epothilone B	51	41	21	446	2	0.595238	-0.030303	0.624242	0.922153	0.694418	-0.343694	0.238033	CARM1_expr AHCTF1_expr	[-1.53139544 -1.62216759 -0.67801869 -2.36105633 -1.82408929 -2.20452261 -1.40387917 -1.95510483 -1.64093065 -1.31089354]	[-2.1635716 -1.86796546 -1.67751455 -1.93321896 -2.07653689 -1.78329563 -1.53478909 -1.81630564 -1.814152 -1.51425385]	[-3.11149035 -2.50984157 -2.11432434 -1.98362293 -1.85610387 -1.57222596 -1.37371981 -1.10312605 -0.71270523 -0.29878237]
rna	SCLC	208	SB-715992	51	41	21	446	5	0.35	0.515152	0.115152	0.62175	0.728139	0.210968	-0.082161	IRF2_expr TCF4_expr NF1_expr SMURF2_expr B2M_expr	[-1.58970141 -1.19456697 -0.65476894 -0.72376394 -1.15990233 -0.59102714 -0.81267297 -0.52918768 -1.21812701 -0.34668648]	[-0.85390186 -1.08916116 -0.44099957 -0.5984484 -0.98997021 -1.06041229 -0.5465436 -0.90099609 -0.97182894 -0.58499837]	[-1.7850338 -1.64723253 -1.49034658 -1.27680344 -1.06530029 -0.90827323 -0.78152448 -0.45568237 0.18316128 0.38751517]
methy	SCLC	1006	Cytarabine	50	40	20	338	11	0.595238	-0.272727	0.00606061	0.87487	0.824075	-0.238272	-0.0986569	chr20:61560433-61560954 chr9:86571047-86572027 chr10:106028542-106029047 chr22:39853323-39854065 chr6:150067323-150067766 chr5:50678632-50679375 chr8:95652455-95652873 chr10:123922850-123923542 chr11:506353-508009 chr3:119298284-119298983 chr15:64679907-64680233	[ 0.44959176 1.05365276 0.62022215 0.90912622 0.20115751 0.6136241 0.33565176 0.42410892 1.0827198 0.29255116]	[ 0.57680142 0.58725297 0.55268782 1.19235778 0.00470611 0.90837276 0.43972874 0.73029727 1.02646875 0.46999767]	[-1.12202974 -0.10644921 0.07711947 0.33263515 0.52749549 0.75055026 0.98394096 1.18646788 1.40681547 1.69935422]
rna	SCLC	1038	NU-7441	48	38	19	446	4	0.607143	0.0424242	0.151515	0.410044	0.335688	-0.495546	-0.00233243	BAP1_expr NDRG1_expr SOS2_expr SETDB1_expr	[ 1.42578864 1.52360594 0.66003281 1.06423712 0.93251163 1.27954674 1.30072176 1.4047358 1.43639255 1.29008043]	[ 1.18674541 1.34462738 0.97827435 1.22738373 1.23449779 1.21663523 1.27616203 1.15117347 1.35846698 1.20573521]	[ 0.55379016 0.78514228 1.01324731 1.11926333 1.1876456 1.30209432 1.36793402 1.48103842 1.5850121 1.67716321]
methy	SCLC	1038	NU-7441	47	37	19	338	15	0.571429	-0.030303	-0.151515	0.476911	0.364533	-0.992846	-0.164318	chr13:27131568-27132677 chr17:43339124-43339832 chr1:153935781-153936276 chr10:102756834-102759798 chr7:87256958-87258444 chr10:11059442-11060524 chr2:216877899-216878352 chr15:60690708-60690930 chr6:39901852-39902299 chr1:16085147-16085862 chr6:26250436-26250827 chr5:157002174-157003182 chr4:6200912-6202724 chr19:53496732-53497028 chr5:67584213-67584451	[ 1.6818819 1.25884056 0.6907928 0.6806041 1.44536185 1.54912746 1.06002164 1.5071696 1.24714398 1.317554 ]	[ 1.28327513 1.33633363 1.03260636 0.79056287 1.27196383 1.30575168 1.23105216 1.29282784 1.20967221 1.25614834]	[ 0.55379016 0.77899691 1.0004641 1.10010341 1.16278377 1.28233236 1.38334947 1.48103842 1.5850121 1.67716321]
rna	SKCM	211	TL-2-105	50	40	20	446	4	0.380952	-0.224242	0.212121	0.45615	0.398066	-0.327072	-0.0106195	DEPDC1B_expr LDHA_expr LNPEP_expr EZH2_expr	[ 2.01939106 1.96248591 1.48346579 1.91301465 1.94910371 2.17094254 1.73203766 1.84614503 1.98938572 1.83887875]	[ 1.83988893 1.90654731 1.75446856 1.93428731 1.97851706 1.85258877 1.86531591 1.92177868 1.98128808 1.83188963]	[ 0.85085719 1.45898442 1.52081601 1.73825031 1.82627169 1.90104239 1.96159311 2.01795193 2.13800256 2.326295 ]
methy	SKCM	211	TL-2-105	49	39	20	338	18	0.309524	0.321212	-0.0545455	0.349868	0.419565	0.240575	-0.0921298	chr1:1167001-1168985 chr14:61188116-61190772 chr1:33938025-33938328 chr8:61626645-61627074 chr3:99594969-99595215 chr19:11689417-11689768 chr7:128828333-128829366 chr19:52390841-52391368 chr17:41363727-41364273 chr19:22018594-22018827 chr19:50706482-50707196 chr21:37442140-37442778 chr19:49315545-49315765 chr20:61560433-61560954 chr10:135123238-135123448 chr5:1594238-1595027 chr8:22422534-2242370…	[ 1.39858675 1.94355953 1.77846181 1.83831227 1.6213994 1.46389103 1.72943199 1.87527943 1.74119675 2.02693176]	[ 1.74249279 1.98345339 1.87227499 1.5274359 1.70221603 1.81326425 1.94167745 1.72591984 1.71073592 1.90751731]	[ 0.85085719 1.45898442 1.52081601 1.75324898 1.82627169 1.92535158 1.96494727 2.03042269 2.17887698 2.326295 ]
methy	SKCM	133	Doxorubicin	48	38	19	338	13	0.464286	-0.369697	0.248485	1.01895	0.830869	-0.51074	-0.0045035	chr19:11689417-11689768 chr20:61560433-61560954 chr1:110230238-110230614 chr20:30310503-30310707 chr1:1476093-1476669 chr16:68002837-68003039 chr3:49314437-49314815 chr4:129208297-129209780 chr3:139258152-139258731 chr19:12831793-12832225 chr10:43891546-43892917 chr16:67464388-67465462 chr22:32026297-32026874	[-0.555861 -0.38662297 -1.01005578 -1.44248092 -1.26363575 -0.51866257 -0.58335316 -1.27954781 -1.43044579 -0.71995974]	[-1.06142533 -0.97176099 -0.71283698 -1.08376729 -1.19020092 -0.7626617 -0.93484938 -0.97116375 -0.97290564 -0.83596039]	[-1.90269514 -1.69824432 -1.44538575 -1.23475936 -0.94240857 -0.75759517 -0.60881682 -0.20252576 0.24520831 0.85701656]
methy	SKCM	135	Gemcitabine	48	38	19	338	338	0.809524	-0.357576	-0.224242	1.7427	1.63785	-0.830994	-0.617294	chr8:61626645-61627074 chr19:11689417-11689768 chr20:61560433-61560954 chr19:40871617-40871824 chr13:29292670-29293329 chr6:26184036-26184336 chr2:219646432-219647181 chr10:135123238-135123448 chr16:68002837-68003039 chr8:67344497-67344989 chr1:1476093-1476669 chr12:53448008-53448406 chr19:15342626-15343181 chr9:98783216-98784364 chr10:93392667-93393147 chr5:115912001-115912384 chr19:18118741-181…	[-0.12347662 -0.70943391 -0.85302186 0.32674551 -1.01727879 -1.91954803 -1.95679212 -1.68254256 -1.7067821 -0.06060433]	[ 0.15328985 -1.21243536 -1.72740388 0.22332248 -1.82526946 -1.76376319 -1.86582279 -1.70693421 -1.46469772 0.06638134]	[-2.75203435 -2.25126669 -2.02176502 -1.89364877 -1.4917568 -0.85210998 -0.2621424 0.07995886 0.6315503 1.3453363 ]
snv	SKCM	344	THZ-2-49	51	41	21	356	10	0.412393	0.110782	-0.309091	1.26246	1.36128	-0.293492	-0.503918	FOXA2_mut ROBO2_mut FANCI_mut NCF2_mut TNPO1_mut PLCB1_mut NOTCH2_mut BRAF_mut FAT2_mut NRAS_mut	[ 1.97805846 0.31126416 0.91539836 0.91539836 1.94368255 2.14944267 2.23710155 0.69926542 0.91539836 1.94368255]	[ 1.8696413 0.91587782 1.22480333 1.65285015 1.64599693 1.48959184 2.22540379 1.20176363 1.30093992 0.49415579]	[-0.87260042 -0.09203563 0.1549537 0.58917012 0.90978387 1.26389575 1.7701114 2.09483668 2.46760785 2.67590911]
methy	SKCM	345	KIN001-270	49	39	20	338	11	0.47619	0.551515	0.345455	0.202712	0.205884	0.20118	0.175989	chr10:64133789-64134420 chr2:85811340-85811855 chr6:52226753-52228006 chr20:30192854-30194025 chr6:27858166-27858564 chr13:29292670-29293329 chr1:153935781-153936276 chr2:21022564-21022934 chr19:40871617-40871824 chr20:47443734-47445181 chr4:1005930-1006282	[ 2.13160443 2.0306623 2.32380319 2.2307806 2.18220258 2.1704843 2.33018255 2.40833187 2.20961475 2.27376699]	[ 2.12078714 2.24897385 2.28479958 2.26035929 2.19507504 2.19655013 2.26313853 2.40512466 2.27391076 2.24154115]	[ 1.84774453 2.06522619 2.11191829 2.17728874 2.25118659 2.34156397 2.39590648 2.43049459 2.49827608 2.67280454]
methy	SKCM	346	THZ-2-102-1	45	35	18	338	5	0.357143	-0.272727	-0.10303	1.70314	1.29023	-1.31033	-0.325872	chr7:27225050-27225629 chr2:173940414-173941271 chr17:40274523-40275360 chr8:116660432-116660747 chr13:29292670-29293329	[ 0.90027612 -0.47891134 0.20885974 -1.07570839 0.27884313 -1.77016377 0.08687022 -0.15543544 0.31834561 -1.56139231]	[-0.1070202 -1.07444239 -0.43466067 -1.10786855 -0.49513346 -1.18546867 0.00149649 -0.90967333 -0.43262482 -1.09244025]	[-2.32991635 -1.72382839 -1.51766953 -1.31922431 -1.22504681 -0.69867881 -0.43248774 -0.12595138 0.58952336 1.6368789 ]
methy	SKCM	286	KIN001-236	49	39	20	338	18	0.642857	0.030303	0.151515	0.326873	0.3168	-0.151716	-0.0818303	chr10:64133789-64134420 chr4:103940668-103940951 chr2:9346383-9347944 chr3:49314437-49314815 chr20:30192854-30194025 chr1:1476093-1476669 chr5:179243545-179244453 chr19:12831793-12832225 chr1:43613488-43613842 chr7:27203915-27206462 chr16:48399730-48400040 chr6:90142751-90143635 chr4:66535193-66535620 chr9:4984543-4985630 chr19:49315545-49315765 chr17:44656490-44657494 chr11:8102358-8102913 chr19…	[ 1.94792902 1.92509365 2.0634594 2.00248241 1.8518877 2.02580142 2.21269989 2.0037322 1.96209276 1.89736164]	[ 1.89718568 1.8451519 1.94643617 2.04779148 1.74341941 1.94179273 2.22593403 1.91838658 2.05211258 1.81080294]	[ 1.29046047 1.58196148 1.71546255 1.8114998 1.90051828 1.97244914 2.02789673 2.10915813 2.25318706 2.37240259]
cna	SKCM	1494	SN-38	51	41	21	27	8	0.407193	-0.409096	-0.343918	1.1178	0.976828	-1.71156	-1.07076	Deletion:cnaSKCM28 Deletion:cnaSKCM22 Deletion:cnaSKCM11 Deletion:cnaSKCM24 Deletion:cnaSKCM25 Deletion:cnaSKCM4 Amplification:cnaSKCM12 Deletion:cnaSKCM2	[-1.63546228 -1.63546228 -1.08072352 -1.63546228 -1.63546228 -1.39741218 -2.64822197 -1.08072352 -2.66419411 -2.64822197]	[-1.65339994 -1.65339994 -1.5414443 -1.65339994 -1.65339994 -1.27968061 -2.37859178 -0.70119739 -2.37136507 -2.40898919]	[-2.9709495 -2.57070082 -2.26637734 -1.92928028 -1.76213437 -1.66724945 -1.43881945 -1.27230933 -1.10761556 -0.56657884]
methy	SKCM	269	NSC-207895	49	39	20	338	16	0.642857	-0.0181818	-0.00606061	0.714977	0.649928	-0.562517	-0.29113	chr13:29292670-29293329 chr7:22539545-22540022 chr8:11059011-11059242 chr8:79428433-79428754 chr18:14132000-14132482 chr19:58011124-58011743 chr10:64133789-64134420 chr21:47602431-47602740 chr17:46673532-46674181 chr1:33938025-33938328 chr7:87256958-87258444 chr14:48143433-48145589 chr1:248020330-248021252 chr6:55443732-55444092 chr7:95025559-95026122 chr4:103940668-103940951	[ 1.09710479 2.26690912 1.44129705 1.26406097 1.77405334 1.46323872 1.63336337 1.97091651 1.38203907 1.1926136 ]	[ 1.43032622 1.90597367 1.46271896 1.3313812 1.89535761 1.33920383 1.56886351 2.02982187 1.37091136 1.44518614]	[ 0.82784908 1.03684537 1.24660122 1.39909823 1.48871612 1.83290986 2.01554307 2.25756021 2.38851803 2.6106863 ]
rna	SKCM	1019	Bosutinib	45	35	18	446	446	0.714286	0.0424242	-0.0787879	0.671534	0.705049	-0.0833424	-0.194178	FN1_expr PSIP1_expr RPL5_expr FRG1_expr ABL2_expr UPF3B_expr DDX3X_expr AQR_expr STAG2_expr MAP3K4_expr MKL1_expr ZNF638_expr CHD9_expr CUL2_expr SOX9_expr TRIP10_expr PPP2R5C_expr FXR1_expr TSC1_expr U2AF1_expr SF3A3_expr KAT6B_expr FIP1L1_expr ASXL2_expr CCAR1_expr ARID4A_expr HNRPDL_expr BRCA1_expr PRKAR1A_expr NUP107_expr BAZ2B_expr BPTF_expr COPS2_expr FGFR3_expr WASF3_expr PPP6C_expr PTPN11…	[ 0.98428202 0.62296301 0.29236308 1.07073164 0.87911475 0.55796683 0.77205968 1.18431711 0.47045451 0.93941414]	[ 0.99667811 0.60598874 0.39415246 1.15246952 0.81854433 0.44924712 0.65028417 1.15022624 0.38499206 0.97603995]	[-0.39603182 -0.00938795 0.2760615 0.52678794 0.68652275 0.89331583 1.21664585 1.42568162 1.4901438 1.6199071 ]
snv	SKCM	295	NVP-BHG712	52	42	21	357	20	0.456435	0.125466	0.381818	0.70783	0.675572	0.0637734	0.147162	FAT2_mut PTCH1_mut CLASP2_mut MYH9_mut MCM8_mut EIF4G1_mut ROBO2_mut EZH2_mut SF3B1_mut PLCB1_mut ERBB2IP_mut ATR_mut KDR_mut SMARCA1_mut SETD2_mut CNTNAP1_mut TJP1_mut MCM3_mut MYD88_mut MLL_mut	[ 1.39035785 0.86268145 0.98168349 1.06218719 0.98168349 0.98168349 0.86268145 1.0947454 1.95381844 0.98168349]	[ 0.87265265 0.83309567 1.04488182 1.40009165 1.05845881 1.31826341 1.1183548 0.98277736 1.58300555 0.97135544]	[-0.03801718 0.30952382 0.54499679 0.66350485 0.88720331 1.0552984 1.25362934 1.48398189 2.13976455 2.38207121]
rna	SKCM	199	Pazopanib	49	39	20	446	7	0.571429	0.6	-0.00606061	0.476857	0.642121	0.320884	-0.231405	TRERF1_expr KDR_expr VHL_expr PIP5K1A_expr FMR1_expr PTPRU_expr EPHA4_expr	[ 0.98503053 1.17403483 1.57924294 0.68332839 1.30062747 1.06578851 1.46962988 1.68940639 1.2684257 1.84005606]	[ 1.48555779 1.51054692 1.42555904 0.54491055 1.43521452 1.20441532 1.34374249 1.48664832 1.11184621 1.71689439]	[ 0.15699561 0.81063677 0.89178614 1.14566386 1.28124538 1.41396605 1.60199686 1.88629801 1.97328866 2.1485297 ]
rna	SKCM	275	I-BET 151	50	40	20	446	7	0.785714	-0.624242	-0.757576	0.746336	0.725412	-0.818199	-0.717681	CASP1_expr CHD4_expr CHD1L_expr BPTF_expr FOXA1_expr FGFR2_expr DHX15_expr	[ 1.89991415 2.44674778 1.96397698 1.8423034 1.55679214 2.14643574 1.67334592 1.81985152 1.35723639 1.83633673]	[ 2.08572888 2.13041639 2.00129962 1.88890433 1.65654755 1.99935365 1.99235368 1.74112773 1.31304812 1.84054339]	[ 0.74956097 1.13102816 1.46829111 1.54203422 1.70502014 1.86523298 2.13632145 2.29021787 2.40034512 2.58142782]
snv	SKCM	1133	JNJ-26854165	51	41	21	354	354	0.428571	-0.357576	-0.321212	0.593415	0.557631	-1.34605	-1.07164	NCF2_mut FLT3_mut ROBO2_mut ANK3_mut SVEP1_mut MAP2K4_mut XRN1_mut SACS_mut EZH2_mut CCAR1_mut SMARCA1_mut GNAS_mut SEC31A_mut MYH14_mut EIF2C3_mut SMARCB1_mut ERBB3_mut ACTG1_mut PBRM1_mut DDX3X_mut NEDD4L_mut FOXA2_mut HSPA8_mut RAC1_mut TP53BP1_mut GNA11_mut NFE2L2_mut NOTCH2_mut AHCTF1_mut AFF4_mut CNTNAP1_mut PCSK6_mut KALRN_mut NRAS_mut ARFGEF2_mut MED23_mut WHSC1_mut SFPQ_mut KDM6A_mut PRR…	[ 1.69885886 1.11351013 1.81250608 1.0045557 1.01493502 1.38488126 1.12444377 1.03415835 0.78677541 1.2700665 ]	[ 1.73567069 1.16673803 1.20060587 0.91001868 1.0711633 1.63079774 1.09943557 1.09664345 0.75279915 1.27417684]	[ 0.53933878 0.8384649 0.89410401 0.95219354 1.01109798 1.11455046 1.18792774 1.28650853 1.54373554 2.00578661]
snv	SKCM	1526	RDEA119 (rescreen)	49	39	20	350	19	0.341565	0.153864	-0.030303	0.745631	0.832777	-0.0119087	-0.262264	AHNAK_mut TP53BP1_mut BAP1_mut WT1_mut ZNF638_mut LIMA1_mut MED23_mut BCL11A_mut BMPR2_mut IRF6_mut ACSL3_mut FLT3_mut THRAP3_mut INPP4A_mut ANK3_mut RTN4_mut ARFGAP3_mut MLLT4_mut CUL1_mut	[-0.4991318 -0.05838215 -0.8156997 -0.33290726 -0.39588559 -0.1689015 -0.4991318 -0.39588559 -0.15339375 -0.39588559]	[-0.57645059 -0.36451399 -0.95055318 -0.54621434 -0.54325962 -0.216097 -0.71690047 -0.59664845 -0.0140785 -0.90112793]	[-1.41859786 -1.16536399 -0.87984225 -0.70048183 -0.50630593 -0.35734297 -0.14479982 0.03327542 0.33013013 1.26495205]
rna	SKCM	1526	RDEA119 (rescreen)	48	38	19	446	18	0.785714	-0.0666667	0.212121	0.816334	0.752535	-0.217158	-0.0343437	NTN4_expr SEC24D_expr SVEP1_expr MAP3K11_expr ACTG1_expr FBXW7_expr FAT1_expr RASA1_expr EPHA2_expr NUP93_expr BNC2_expr SMARCA4_expr LRPPRC_expr PTPRF_expr FGFR1_expr FKBP5_expr GATA3_expr PPP2R5A_expr	[-0.56488574 -0.31548387 -0.08379585 -1.08098269 -0.44416511 -0.11260062 -0.26400197 -0.24434108 -0.4493866 -0.6516999 ]	[-0.73548555 -0.31325817 0.09972236 -0.96241105 -0.40580899 -0.0841645 -0.03980643 -0.22971344 -0.67763698 -0.23150939]	[-1.41859786 -1.16536399 -0.87984225 -0.70048183 -0.50630593 -0.37289373 -0.19664117 0.03327542 0.33013013 1.26495205]
snv	SKCM	303	PIK-93	52	42	21	357	8	0.495434	-0.435194	-0.29697	0.674148	0.62414	-0.376585	-0.179931	FAT2_mut SMARCA1_mut FOXA2_mut SF3B1_mut PTCH1_mut CAT_mut F8_mut CLTC_mut	[ 1.74786735 1.30106556 1.30106556 1.30106556 1.74786735 1.30106556 1.30106556 1.30106556 1.30106556 1.30106556]	[ 1.41805875 1.54957926 1.25261533 1.31292462 1.26612389 1.24428439 1.06687832 1.3571465 1.70642161 1.15072441]	[ 0.48258555 0.85916474 0.91057764 1.02009073 1.22081154 1.34420551 1.54720141 1.72710024 2.02372425 2.51479742]
snv	SKCM	304	SB52334	52	42	21	357	3	0.57735	-0.284662	-0.224242	1.06348	0.874392	-1.22518	-0.504252	NOTCH2_mut PTCH1_mut MEN1_mut	[ 1.47625899 1.47625899 2.25062656 1.47625899 0.15386769 1.47625899 1.47625899 0.15386769 1.47625899 1.47625899]	[ 1.74447739 1.5270257 2.10703111 1.56391656 1.17967963 1.69886804 1.70868433 0.67967045 1.53154683 1.71302235]	[ 0.11225072 0.58045648 1.21286505 1.33206448 1.59915705 1.77416682 1.84402144 1.99330155 2.29573071 2.56308789]
snv	SKCM	305	TPCA-1	52	42	21	357	9	0.383107	-0.0521967	0.369697	0.726853	0.625443	-0.186877	0.121206	FAT2_mut ARID1B_mut ARID5B_mut PTCH1_mut ROBO2_mut BCOR_mut FANCI_mut SF3B1_mut CHEK2_mut	[ 1.40528095 1.6191889 1.40528095 1.40528095 1.40528095 1.01550984 1.40528095 2.46472216 1.40528095 1.40528095]	[ 1.34928131 1.76233184 1.40016282 1.66854727 1.56720233 1.14950562 1.77428007 2.16142011 1.76046836 1.60937381]	[ 0.37758585 0.85850563 1.05959113 1.22101656 1.52664061 1.65275348 1.90216019 1.95089734 2.38332928 2.67280454]
snv	SKCM	177	GSK-650394	51	41	21	357	3	0.412393	0.3114	0.0545455	0.731463	0.741175	0.0165649	-0.00972389	ROBO2_mut ARID1B_mut PLXNA1_mut	[ 1.65146673 1.65146673 1.65146673 0.6269381 1.65146673 1.65146673 1.65146673 2.4952364 1.65146673 1.65146673]	[ 1.39484906 1.47257066 1.42234147 0.68439353 1.71306956 1.80130553 2.10134792 1.89215684 1.33003533 1.27806115]	[ 0.4601334 0.6598202 0.82208547 1.20928223 1.29440975 1.74663648 2.08318988 2.2641433 2.37042355 2.66512996]
methy	SKCM	177	GSK-650394	48	38	19	338	7	0.642857	-0.2	-0.163636	0.994441	0.82724	-0.854432	-0.283264	chr14:48143433-48145589 chr20:61560433-61560954 chr2:190539026-190539533 chr19:52390841-52391368 chr7:128828333-128829366 chr13:36052553-36053119 chr16:68002837-68003039	[ 1.07200348 2.38287067 1.58718383 2.11382389 1.5976212 1.81539536 0.80583495 1.34258723 1.9873476 1.1603322 ]	[ 1.38352025 2.14864969 1.6852814 1.44184208 1.50253201 1.62177896 1.27254033 1.32905972 2.07505083 1.49666548]	[ 0.4601334 0.6598202 0.82208547 1.09256674 1.29246673 1.4553771 2.03808624 2.23377334 2.33042702 2.66512996]
snv	SKCM	1242	(5Z)-7-Oxozeaenol	51	41	21	351	4	0.477084	0.35465	0.151515	0.810306	0.836269	0.0531002	-0.00855132	BRAF_mut CHD6_mut ROBO2_mut ASXL2_mut	[-0.8134625 -0.8134625 -0.8134625 -0.8134625 -0.8134625 -0.8134625 -0.60586894 0.61425126 -0.8134625 -0.8134625 ]	[-0.81873071 -0.64596891 -0.99514568 -0.94582987 -0.91578972 -0.95612478 -0.42102051 0.72042572 -0.96139836 -0.77060783]	[-1.79791291 -1.46107389 -1.28105111 -1.02566906 -0.70213453 -0.48613864 -0.19557099 0.21418339 0.42306913 0.90024826]
rna	SKCM	1248	FK866	49	39	20	446	5	0.535714	0.29697	0.745455	1.08952	0.826093	0.0673358	0.46382	CUL2_expr SMARCA1_expr DDX3X_expr CDK12_expr COL1A1_expr	[-0.94912064 -0.00629741 -0.85785186 -1.58371639 -0.28025067 -0.52828228 -1.17798829 -0.79773664 -0.5293504 0.26730451]	[-1.33778596 -0.62351441 -0.1301654 -1.1494441 -1.30306232 -0.6477983 -0.47427005 0.02245316 0.14050615 0.13066185]	[-2.79652486 -1.85475815 -1.48524953 -1.27875124 -1.1773421 -0.44243394 -0.10746018 0.09556862 0.49502331 1.13260452]
cna	SKCM	331	QL-X-138	48	38	19	27	18	0.331444	-0.257206	-0.227719	1.24463	0.962496	-1.48348	-0.485173	Deletion:cnaSKCM4 Deletion:cnaSKCM5 Amplification:cnaSKCM29 Amplification:cnaSKCM14 Deletion:cnaSKCM28 Deletion:cnaSKCM27 Deletion:cnaSKCM26 Deletion:cnaSKCM11 Deletion:cnaSKCM23 Deletion:cnaSKCM30 Amplification:cnaSKCM12 Deletion:cnaSKCM2 Deletion:cnaSKCM22 Deletion:cnaSKCM3 Deletion:cnaSKCM19 Deletion:cnaSKCM18 Deletion:cnaSKCM1 Deletion:cnaSKCM17	[ 1.48494411 1.6522156 1.48494411 0.23183292 1.48494411 2.10443544 2.38034868 0.16502005 1.48494411 0.23183292]	[ 1.39819336 1.44285142 1.34810328 1.16123974 1.39819336 2.34633923 2.08544922 1.15690958 1.39819336 1.16123974]	[-0.2544469 0.24947618 0.52496011 0.67510469 0.85140768 1.1828189 1.51407104 1.79209901 2.07304546 2.32597851]
methy	SKCM	333	T0901317	49	39	20	338	13	0.547619	-0.0181818	0.272727	0.314868	0.243021	-0.357318	0.191439	chr11:72463092-72463717 chr1:42127380-42128632 chr2:74875128-74875562 chr13:27131568-27132677 chr10:64133789-64134420 chr20:42543097-42545137 chr19:54371854-54372990 chr18:14132000-14132482 chr7:119912840-119913883 chr6:29759946-29760903 chr6:291948-292839 chr2:183731819-183732093 chr12:106532106-106533696	[ 1.94956315 2.09029579 2.09490395 1.82589388 2.18618584 2.38041544 1.828197 1.87778497 1.89113641 2.14116359]	[ 1.82538223 2.06618142 2.09642839 1.82681048 2.1824789 2.15479612 2.08745146 2.03006506 2.00228357 2.13079929]	[ 1.56522332 1.76032549 1.81415901 1.93730269 1.97711837 2.08757822 2.12253692 2.19120424 2.28180705 2.56144533]
cna	SKCM	179	5-Fluorouracil	49	39	20	27	7	0.434188	-0.143359	-0.279637	0.945995	0.90212	-0.959618	-0.78206	Deletion:cnaSKCM3 Deletion:cnaSKCM9 Deletion:cnaSKCM27 Deletion:cnaSKCM26 Amplification:cnaSKCM21 Deletion:cnaSKCM2 Amplification:cnaSKCM14	[ 2.68868327 2.42141724 1.394835 1.71672189 1.394835 1.394835 2.47285604 2.42141724 1.71672189 1.71672189]	[ 2.38060927 2.68528581 1.74165046 1.72289455 2.07973003 1.65040767 2.27913141 2.27146196 1.77014065 1.77014065]	[ 0.53927502 1.03128152 1.38526359 1.59446898 1.77411368 2.02597185 2.30270384 2.41163987 2.56782222 2.75882851]
rna	SKCM	253	XMD14-99	50	40	20	446	19	0.428571	0.539394	0.636364	0.274713	0.230498	0.373012	0.558597	PLCB1_expr KIT_expr ITSN1_expr AKAP9_expr IDH1_expr RUNX1_expr LDHA_expr MAP4K3_expr FAF1_expr STARD13_expr SRGAP1_expr TET2_expr TJP2_expr ZFP36L1_expr WIPF1_expr TCF4_expr G3BP1_expr WT1_expr FKBP5_expr	[ 1.51660407 1.94843054 1.61436796 1.83580959 1.9016242 1.96914244 1.85770977 2.27265453 1.6889801 2.1334455 ]	[ 1.51539147 1.80244505 1.86290121 1.80305564 1.91222775 2.03930807 1.9479897 2.09899139 1.8019042 2.10412455]	[ 1.2074227 1.48867367 1.65767887 1.81873546 1.91709651 2.06247993 2.14752892 2.17474595 2.22464929 2.3702195 ]
cna	SKCM	257	NPK76-II-72-1	49	39	20	27	19	0.536745	-0.510741	-0.390251	0.71497	0.678025	-1.05237	-0.845745	Deletion:cnaSKCM5 Amplification:cnaSKCM29 Deletion:cnaSKCM30 Deletion:cnaSKCM19 Deletion:cnaSKCM18 Deletion:cnaSKCM2 Deletion:cnaSKCM27 Amplification:cnaSKCM6 Amplification:cnaSKCM21 Deletion:cnaSKCM23 Deletion:cnaSKCM4 Amplification:cnaSKCM12 Deletion:cnaSKCM28 Amplification:cnaSKCM8 Amplification:cnaSKCM7 Deletion:cnaSKCM1 Deletion:cnaSKCM17 Amplification:cnaSKCM13 Amplification:cnaSKCM14	[ 1.42581844 2.07232499 1.42581844 1.42581844 1.90613675 0.66631603 1.42581844 1.39463329 1.2264303 1.42581844]	[ 1.67149043 1.98102939 1.37746775 1.67149043 1.93359387 0.78628469 1.37746775 1.38102531 1.42712951 1.66791177]	[ 0.61554525 1.15986436 1.27090655 1.37442093 1.50961166 1.72245446 1.82651978 2.03979557 2.14084702 2.3799887 ]
methy	SKCM	182	Obatoclax Mesylate	48	38	19	338	3	0.547619	0.393939	0.69697	0.773203	0.658843	-0.0841144	0.21286	chr20:61560433-61560954 chr16:68002837-68003039 chr7:27195601-27196567	[-1.60407209 -0.85318172 -0.94148719 -1.38429129 -1.76721478 -0.11943758 -1.50490832 0.21994537 -1.01884639 -0.65852976]	[-1.45989633 -1.08835268 -1.10357249 -1.50962806 -1.11944175 -0.97981346 -0.67359173 0.03503653 -0.81571317 -1.01318836]	[-1.86363887 -1.67669935 -1.46220024 -1.31397359 -1.0696211 -0.9609435 -0.70979829 -0.42862894 -0.07091482 0.6870561 ]
cna	SKCM	180	Thapsigargin	48	38	19	26	10	0.43825	-0.119582	-0.0545455	0.921479	1.03957	-0.35871	-0.729267	Amplification:cnaSKCM12 Deletion:cnaSKCM9 Deletion:cnaSKCM22 Deletion:cnaSKCM28 Amplification:cnaSKCM13 Amplification:cnaSKCM14 Deletion:cnaSKCM2 Amplification:cnaSKCM8 Amplification:cnaSKCM7 Deletion:cnaSKCM23	[-1.71012115 -2.12115765 -1.71012115 -2.12115765 -2.12115765 -2.12115765 -2.41537189 -1.26959062 -1.49416029 -2.41537189]	[-1.51289153 -2.53758645 -0.66828096 -2.06737232 -2.45368814 -2.55450058 -2.19929743 -2.14410996 -1.96578002 -2.04858613]	[-2.72238019 -2.46089333 -2.37874672 -2.27426397 -2.18951517 -1.98519286 -1.81205475 -1.50657942 -1.0141154 0.07599226]
rna	SKCM	180	Thapsigargin	49	39	20	446	10	0.571429	0.030303	0.236364	0.951147	0.927134	-0.45159	-0.37922	COPS2_expr TRERF1_expr EIF2C3_expr ACVR2A_expr DIS3_expr PTCH1_expr EPC1_expr JMY_expr LCP1_expr RNF43_expr	[-2.00743771 -2.43779874 -2.09115028 -2.05593491 -1.13069248 -2.02140546 -1.43708849 -2.063097 -1.23401892 -2.53261971]	[-2.20086026 -2.14786696 -1.59432793 -2.17790747 -1.35420406 -1.92081213 -0.90306461 -1.96146774 -0.70266008 -2.31585455]	[-2.72238019 -2.46089333 -2.37874672 -2.27426397 -2.18951517 -2.02871714 -1.85857877 -1.560383 -1.0141154 0.07599226]
rna	SKCM	185	OSI-906	48	38	19	446	13	0.47619	0.00606061	-0.272727	0.614136	0.673301	-0.0730508	-0.289764	SPOP_expr DDX5_expr ITSN1_expr IREB2_expr SEC31A_expr PRRX1_expr ACTG2_expr EGFR_expr FAT1_expr MUC20_expr CSNK2A1_expr MLL3_expr ACTB_expr	[ 0.35074586 1.12722754 0.35415778 0.61841816 0.99142498 1.48592532 1.07549524 0.92554396 0.31947583 0.73932397]	[ 0.59170282 1.03198409 0.69866532 0.93646145 0.88768733 1.1342566 0.82704842 0.7849704 0.2854709 0.66391593]	[-0.34542184 0.30065634 0.40089779 0.6672009 0.92143519 1.09942453 1.22877405 1.38514992 1.48739066 1.65919009]
snv	SKCM	1031	Elesclomol	47	37	19	331	15	0.354604	0.123377	0.0787879	0.831069	0.691186	-0.676614	-0.159709	ASXL1_mut ING1_mut FN1_mut LIMA1_mut CTNNB1_mut MAP2K4_mut RUNX1_mut IRF2_mut ARHGEF2_mut PPP6C_mut CREBBP_mut ZNF638_mut SPTAN1_mut PLXNA1_mut EGFR_mut	[-1.47910035 -1.59810686 -1.47910035 -1.47910035 -1.47910035 -0.4877755 -0.4877755 -2.27867413 -1.47910035 -1.47910035]	[-1.28117335 -1.4997102 -1.50041819 -1.52630877 -1.38999474 -1.15387321 -1.23999178 -1.86707592 -1.49600542 -1.32882965]	[-2.45060816 -2.05739498 -1.83856543 -1.69309162 -1.53284324 -1.48368055 -1.20853103 -0.98976888 -0.65953101 -0.16387923]
methy	SKCM	196	Phenformin	48	38	19	338	5	0.357143	-0.030303	-0.127273	0.81999	0.833758	-0.385554	-0.432472	chr11:73693702-73694802 chr15:45315201-45315543 chr19:41106058-41106415 chr10:106028542-106029047 chr7:27225050-27225629	[ 2.75471926 3.65592623 3.21612787 2.63057518 2.54475951 2.88819671 3.44301128 2.36063957 3.3172071 3.05041289]	[ 3.06281686 3.37953997 3.09383249 2.70739818 2.70901465 3.04550409 3.30946136 2.43315434 3.53851342 2.79888296]	[ 2.01904609 2.36838449 2.53359307 2.8398273 2.96983547 3.11103684 3.24468782 3.40270574 3.52885777 4.66746103]
rna	SKCM	229	LY317615	50	40	20	446	19	0.428571	0.309091	0.466667	0.595723	0.507944	-0.0937839	0.204802	WASF3_expr STK11_expr MYH14_expr BCL11A_expr EIF1AX_expr PAX5_expr IREB2_expr PBRM1_expr HDAC9_expr PCSK6_expr ELF4_expr FUBP1_expr NPM1_expr SRGAP3_expr PTPN11_expr SYK_expr SHMT1_expr RTN4_expr PCSK5_expr	[ 1.3000834 1.58158755 1.40702295 1.09243011 0.95443678 1.75934494 0.88192868 1.65693283 1.52808201 1.61902237]	[ 1.17399859 1.64414275 1.24343538 1.28064477 1.30279958 1.69141722 1.0978272 1.74919987 1.55398381 1.66466546]	[ 0.50228269 0.94150217 1.08218167 1.28575247 1.48984202 1.67313511 1.78470971 1.90598624 2.15019874 2.51434771]
snv	SKCM	224	AS605240	48	38	19	351	9	0.612372	-0.73821	-0.321212	1.25507	1.09582	-0.721484	-0.312328	ROBO2_mut NOTCH1_mut CLASP2_mut EEF1A1_mut THRAP3_mut MYH9_mut MCM8_mut CNOT1_mut SPTAN1_mut	[ 1.20035291 1.85270071 1.04174948 1.04174948 1.04174948 1.04174948 1.04174948 1.04174948 -0.0313642 1.04174948]	[ 1.45154035 1.54614639 0.17989117 1.28102064 1.30129111 1.23321044 1.37750459 1.31661022 0.71868986 1.28459322]	[-0.88650548 -0.26252273 0.16406034 0.58446725 0.93986438 1.24652971 1.34352561 1.59306362 1.89799021 2.37353319]
rna	SKCM	224	AS605240	46	36	18	446	16	0.428571	-0.539394	-0.648485	1.17109	1.15442	-0.479835	-0.438012	ZNRF3_expr SMARCA4_expr CSDA_expr BAZ2B_expr GOLGA5_expr ZNF292_expr CYLD_expr ACVR2A_expr PAX5_expr MAT2A_expr TP53BP1_expr IRF6_expr ARID1A_expr MED23_expr CUX1_expr CSDE1_expr	[ 0.84096348 1.13317895 1.3340503 0.78690338 1.12674916 1.50648975 0.52156901 0.95720756 0.56450415 0.3360633 ]	[ 0.96421903 0.88631678 1.16138506 0.58548534 1.09346867 1.37185633 0.72847027 0.52731138 0.50502157 0.39213529]	[-0.88650548 -0.29693221 0.11754683 0.52492406 0.76901499 1.22988501 1.32178635 1.55909171 1.89799021 2.37353319]
snv	SKCM	155	AP-24534	51	41	21	357	18	0.436436	0.0204837	0.636364	0.59666	0.425708	-0.440614	0.26664	DICER1_mut PIK3C2B_mut CNTNAP1_mut SMARCB1_mut ERBB3_mut EPHB2_mut KAT6B_mut CYLD_mut PIK3CB_mut CDKN2A_mut ASH1L_mut CHD9_mut MGA_mut AQR_mut MED23_mut ATR_mut CNOT1_mut ARID5B_mut	[ 0.42521241 0.03633869 0.03633869 -0.35652941 0.03633869 0.03633869 0.08691582 0.03633869 0.17054099 0.03633869]	[ 0.06971565 -0.06907934 -0.06968266 0.02031857 0.2113362 0.10325605 0.04298487 0.06361645 0.44043919 0.40730268]	[-0.55127876 -0.31210813 -0.11834771 0.04017499 0.18197431 0.30627994 0.61893133 0.71510238 0.83907431 1.04579426]
cna	SKCM	154	CHIR-99021	45	35	18	26	12	0.394055	0.172328	0.297874	0.582942	0.609139	-0.162677	-0.269524	Deletion:cnaSKCM4 Deletion:cnaSKCM28 Deletion:cnaSKCM1 Deletion:cnaSKCM17 Amplification:cnaSKCM21 Deletion:cnaSKCM19 Deletion:cnaSKCM18 Deletion:cnaSKCM27 Amplification:cnaSKCM13 Deletion:cnaSKCM30 Amplification:cnaSKCM29 Deletion:cnaSKCM23	[ 0.87959981 1.33906567 1.52288914 1.0079428 0.87959981 1.64297378 1.46490765 1.52288914 1.4961772 0.87959981]	[ 0.91427481 1.46298969 1.51708305 1.22354901 0.91427481 1.75026906 1.37244797 1.63272715 1.54274809 0.9637568 ]	[-0.13035859 0.49051699 0.72678537 0.91828364 1.15186371 1.25639633 1.35749569 1.49966241 1.53810902 1.76217436]
cna	SKCM	157	JNK-9L	47	37	19	26	26	0.634335	0	0	0.835678	0.842481	-0.758231	-0.786971	Deletion:cnaSKCM22 Deletion:cnaSKCM27 Amplification:cnaSKCM21 Deletion:cnaSKCM23 Amplification:cnaSKCM8 Amplification:cnaSKCM7 Deletion:cnaSKCM4 Deletion:cnaSKCM3 Deletion:cnaSKCM28 Amplification:cnaSKCM13 Deletion:cnaSKCM24 Deletion:cnaSKCM25 Amplification:cnaSKCM29 Deletion:cnaSKCM9 Deletion:cnaSKCM5 Amplification:cnaSKCM12 Deletion:cnaSKCM1 Deletion:cnaSKCM26 Deletion:cnaSKCM2 Deletion:cnaSKCM…	[-0.36259222 -0.41939873 -0.41939873 1.20015001 -0.41939873 -0.21827239 -0.41939873 -0.13714546 0.32216555 -0.45032054]	[-0.36380321 -0.41863585 -0.41863585 1.12871397 -0.41863585 -0.27328151 -0.41863585 -0.14519495 0.29199418 -0.5373379 ]	[-0.89190589 -0.65577992 -0.55909435 -0.43061596 -0.30675196 -0.2477925 -0.10963439 -0.02859683 0.19989033 1.50732384]
rna	SKCM	156	AZD6482	46	36	18	446	3	0.642857	-0.284848	-0.406061	0.821599	0.740119	-0.912371	-0.551871	SEC24D_expr ELF1_expr EIF2AK3_expr	[ 1.31512976 1.04726481 1.49229836 1.01430917 1.59742761 0.61295271 1.07649827 1.34377944 1.17884326 0.50848472]	[ 1.27410316 0.92152905 1.1196605 0.79410177 1.14728546 0.59976971 0.85915613 1.19128823 1.01006651 0.56113893]	[-0.19769493 0.32143695 0.54893824 0.74695742 0.81542859 1.01213293 1.16285358 1.33675141 1.63003286 1.91966451]
methy	SKCM	156	AZD6482	45	35	18	338	17	0.678571	-0.454545	-0.369697	0.761371	0.654072	-0.74639	-0.288844	chr10:43891546-43892917 chr2:232650898-232651431 chr12:53448008-53448406 chr7:143582125-143582610 chr2:219646432-219647181 chr2:216877899-216878352 chr5:67584213-67584451 chr3:139258152-139258731 chr10:102756834-102759798 chr19:11689417-11689768 chr3:63263989-63264205 chr19:37957726-37958390 chr1:145472980-145474702 chr9:98783216-98784364 chr5:115912001-115912384 chr1:1476093-1476669 chr9:3579158…	[ 1.00803113 1.3329469 1.13800561 1.4297365 1.17243445 0.88092196 0.28276581 0.93302178 1.31774092 0.69764155]	[ 0.79660147 1.06649339 0.98522305 1.14551473 1.04962695 1.20517755 0.42278013 0.92434144 0.9464888 0.78632051]	[-0.19769493 0.32143695 0.54893824 0.73777356 0.81526536 0.91099107 1.1248893 1.28134416 1.52218307 1.91966451]
snv	SKCM	159	HG-6-64-1	49	39	20	354	354	0.690476	-0.284848	0.0909091	0.895462	0.848562	-0.681905	-0.510338	PCSK5_mut ARID1B_mut CDKN2A_mut F8_mut ARID5B_mut PIK3CB_mut NOTCH1_mut ROBO2_mut RASA2_mut FIP1L1_mut PIP5K1A_mut KAT6B_mut LPHN2_mut NCOR1_mut ADAM10_mut ARFGEF2_mut GPS2_mut ELF3_mut DEPDC1B_mut MACF1_mut SMURF2_mut EIF2AK3_mut SIN3A_mut LNPEP_mut SMO_mut CDC27_mut FBXO11_mut ACTB_mut FAM123B_mut SUZ12_mut TAOK2_mut ARHGEF6_mut MEF2C_mut ABL2_mut MFNG_mut MUC20_mut STARD13_mut MSR1_mut BCOR_mu…	[ 1.08571124e+00 3.36390018e-01 -1.90209270e-01 -6.90400600e-04 5.97160935e-01 5.16517162e-01 4.97507691e-01 3.45243514e-02 -4.54022884e-02 2.63397753e-01]	[ 1.05571461 -0.08815658 -0.09989899 -0.01861435 0.26990223 0.60015315 0.34455058 0.15036169 -0.01229244 0.21280348]	[-0.62409306 -0.36945177 -0.13052011 -0.07744265 0.05679621 0.33660722 0.44247964 0.74726916 1.25694656 1.69724531]
methy	SKCM	159	HG-6-64-1	46	36	18	338	3	0.5	0.224242	0.418182	0.872284	0.658748	-0.604216	0.0850751	chr9:98783216-98784364 chr20:42543097-42545137 chr12:53448008-53448406	[ 0.21311969 0.17290941 1.09371519 -0.64571273 0.7261914 0.22871244 0.54553872 1.58448625 -0.21529293 0.56423724]	[ 0.1680963 0.24240667 0.83934796 -0.09369785 0.58634436 0.36847866 0.41653556 0.83011401 0.32521892 0.61795884]	[-0.62409306 -0.37636914 -0.14605062 -0.07822379 0.04836956 0.25658531 0.42059275 0.67890671 1.25694656 1.69724531]
methy	SKCM	238	CAL-101	49	39	20	338	6	0.547619	-0.284848	0.0545455	0.497425	0.40402	-0.674102	-0.104415	chr14:61188116-61190772 chr12:53448008-53448406 chr9:115875199-115875738 chr5:126626053-126626901 chr11:66247269-66248249 chr2:216877899-216878352	[ 2.27964973 2.28663135 2.24690366 1.81811261 1.58699441 2.08567929 2.29872417 2.22014904 1.85248065 2.17840886]	[ 2.14340496 1.99015236 2.15267849 1.94963491 1.97643125 1.95201004 2.05990124 2.18757582 2.05053043 2.04404449]	[ 1.2482602 1.67278582 1.82764746 1.95845422 2.05850944 2.20713865 2.23586168 2.34393827 2.49234984 2.5937267 ]
rna	SKCM	205	BMS-708163	50	40	20	446	18	0.333333	-0.115152	0.769697	0.192922	0.128377	-0.176759	0.478927	RHEB_expr EIF4G3_expr WT1_expr EIF2C3_expr RTN4_expr MAP2K1_expr TRERF1_expr ABL2_expr VHL_expr PCBP1_expr AKAP9_expr MAX_expr CNOT1_expr ARHGAP35_expr ELF4_expr KDR_expr PRRX1_expr TFDP2_expr	[ 2.12951565 2.16674471 2.1919136 2.00244474 2.14366436 1.99567795 2.13370657 2.07008171 2.25701666 2.11763906]	[ 1.96851826 2.12068391 2.17067647 2.10494423 2.14058352 2.12685251 2.1651454 2.1607163 2.193398 2.20876551]	[ 1.74117448 1.95023733 2.01479427 2.05945828 2.09260534 2.1381712 2.1910885 2.22179497 2.27748034 2.41804502]

## Sheet: Legend
Term	Description
Seed	The seed that was used.
Layer	The omics type
Ctype	The cancer type
Drug	The drug identifier given by the GDSC
Drug_Name	The actual drug name
Number_CellLines	Number of cell lines present in the GDSC for the cancer type
Train_set_size	Number of cell lines used for OMC estimation (training set)
N/2	Maximal complexity that is being considered based on datasest size
allFeat	Maximal number of features in dataset
k_opt	Optimal Model Complexity (OMC) identified
ValidationSet_Correlation	Highest median spearman rank correlation on training set if higher than Rs>0.25 in each validation fold.
Rs_test_OMC	Test set performance (Rs) using OMC
Rs_test_all	Test set performance (Rs) using all features model
RMSE_test_OMC	Test set RMSE using OMC
RMSE_test_all	Test set RMSE using all features
R2_test_OMC	Test set R2 using OMC
R2_test_all	Test set R2 using all features
Selected_Features	Features selected by the OMC estimation
Predictions_OMC	Predictions for test set cell lines using OMC
Predictions_allFeat	Predictions for test set cell lines using all features
Predictions_observed	Observed log IC50 values for the test set cell lines
