# Supplementary material for: Concise Polygenic Models for Cancer-Specific Identification of Drug-Sensitive Tumors from Their Multi-Omics Profiles
Source: Biomolecules. 2020 Jun 26;10(6):963. doi: 10.3390/biom10060963 (PMC7356608; doi:10.3390/biom10060963)
Supplement: Supplementary file 1 [file biomolecules-10-00963-s001.zip › biomolecules-836507 Supplementary/Supplementary file 2.csv]

Gene stable ID	Gene name
ENSG00000283891	MIR628
ENSG00000251931	RNU6-871P
ENSG00000207766	MIR626
ENSG00000207260	RNU6-35P
ENSG00000265993	MIR5694
ENSG00000207185	RNU6-1157P
ENSG00000283793	MIR6861
ENSG00000201545	RNU4-85P
ENSG00000283621	MIR6759
ENSG00000264032	MIR4491
ENSG00000207172	RNU6-1162P
ENSG00000206629	RNU1-63P
ENSG00000252735	RNU6-528P
ENSG00000201912	RN7SKP189
ENSG00000200163	SNORD115-18
ENSG00000275994	SNORA24
ENSG00000222308	RNA5SP198
ENSG00000252264	RNU7-153P
ENSG00000251770	RNA5SP486
ENSG00000202217	RN7SKP47
ENSG00000244748	RN7SL153P
ENSG00000251972	RNU6-123P
ENSG00000212607	SNORA3B
ENSG00000207321	RNU6-160P
ENSG00000284185	MIR219A2
ENSG00000263858	MIR4769
ENSG00000283409	MIR3662
ENSG00000264357	MIR4648
ENSG00000264249	MIR3912
ENSG00000239822	RN7SL754P
ENSG00000199879	RNU1-120P
ENSG00000221763	MIR1289-1
ENSG00000278618	MIR8069-2
ENSG00000264075	MIR4783
ENSG00000252076	RN7SKP196
ENSG00000263510	MIR4497
ENSG00000266555	MIR3145
ENSG00000264986	MIR5092
ENSG00000207924	MIR196A2
ENSG00000243015	RN7SL737P
ENSG00000207798	MIR216A
ENSG00000264975	MIR4431
ENSG00000277845	RN7SKP175
ENSG00000266663	MIR3169
ENSG00000283664	MIR4679-1
ENSG00000207122	RNU6-591P
ENSG00000212238	RNA5SP244
ENSG00000206917	RNU1-52P
ENSG00000206722	RNU6-1074P
ENSG00000222950	RN7SKP262
ENSG00000244677	RN7SL706P
ENSG00000222154	RN7SKP218
ENSG00000272439	RNU6-91P
ENSG00000241821	RN7SL170P
ENSG00000207194	RNU6-1026P
ENSG00000202081	RNU6-1280P
ENSG00000202515	VTRNA1-3
ENSG00000221216	RNU6ATAC27P
ENSG00000200831	SNORD36B
ENSG00000271852	SNORD11B
ENSG00000251756	RNA5SP385
ENSG00000244307	RN7SL395P
ENSG00000199880	RNU6-888P
ENSG00000222616	RN7SKP27
ENSG00000207115	RNU6-364P
ENSG00000252622	RNU6-881P
ENSG00000238942	SNORD2
ENSG00000222783	RN7SKP212
ENSG00000281810	MIR3972
ENSG00000242769	RN7SL432P
ENSG00000199709	RNU4-23P
ENSG00000212518	RNU11-5P
ENSG00000222960	RNU6-272P
ENSG00000222724	RNU2-63P
ENSG00000207297	SNORD7
ENSG00000202351	RN7SKP204
ENSG00000207071	RNU6-1207P
ENSG00000201070	RNU4-84P
ENSG00000199283	RNU1-58P
ENSG00000212370	RNU6-482P
ENSG00000201579	RNU6-343P
ENSG00000200601	RNA5SP50
ENSG00000251873	RNA5SP182
ENSG00000242651	RN7SL862P
ENSG00000207656	MIR489
ENSG00000198995	MIR340
ENSG00000207428	RNU6-95P
ENSG00000216058	MIR944
ENSG00000273818	RN7SL673P
ENSG00000284448	MIR6501
ENSG00000275458	MIR6809
ENSG00000284067	MIR6837
ENSG00000200455	RNU6-1112P
ENSG00000221288	MIR663B
ENSG00000207645	MIR512-1
ENSG00000199047	MIR378A
ENSG00000274390	MIR6885
ENSG00000238562	RNU7-159P
ENSG00000264233	MIR4456
ENSG00000266146	MIR5190
ENSG00000263955	RN7SL850P
ENSG00000283744	MIR6755
ENSG00000266439	RN7SL493P
ENSG00000201415	RNA5SP204
ENSG00000263908	MIR3116-1
ENSG00000207041	RNU6-3P
ENSG00000266203	MIR5585
ENSG00000278124	RN7SL186P
ENSG00000199469	RNU1-62P
ENSG00000200484	RNU6-1244P
ENSG00000223284	RNU6-195P
ENSG00000243900	RN7SL320P
ENSG00000251705	RNA5-8SP6
ENSG00000200815	RNU6-1091P
ENSG00000222922	RNA5SP501
ENSG00000272075	RN7SL828P
ENSG00000278123	SNORD116-28
ENSG00000201966	RNA5-8SP4
ENSG00000200062	RNU4-58P
ENSG00000244512	RN7SL28P
ENSG00000222210	RN7SKP65
ENSG00000251859	RNU6-1288P
ENSG00000284317	MIR7114
ENSG00000199792	RNU6-1233P
ENSG00000201223	RNU6-1305P
ENSG00000252426	RNU1-107P
ENSG00000201325	RNA5SP142
ENSG00000221275	MIR548I2
ENSG00000252468	RNU2-57P
ENSG00000266780	MIR4444-2
ENSG00000275708	MIR3648-1
ENSG00000199350	RNA5SP432
ENSG00000252699	SNORA21B
ENSG00000221628	MIR1302-4
ENSG00000207513	RNU1-3
ENSG00000207653	MIR558
ENSG00000221548	MIR1283-2
ENSG00000284361	MIR4745
ENSG00000207031	SNORD59A
ENSG00000207378	RNU6-748P
ENSG00000201287	RN7SKP171
ENSG00000265635	MIR3612
ENSG00000253005	RNU6-176P
ENSG00000276622	MIR6499
ENSG00000265345	MIR5188
ENSG00000265357	MIR4493
ENSG00000272036	MIR139
ENSG00000207133	SNORD116-7
ENSG00000223305	RN7SKP30
ENSG00000266666	MIR4325
ENSG00000264559	MIR3162
ENSG00000199575	SNORD114-1
ENSG00000212520	RNU6-1250P
ENSG00000199065	MIR101-2
ENSG00000265331	MIR4524B
ENSG00000277202	MIR8063
ENSG00000264500	MIR3124
ENSG00000241552	RN7SL58P
ENSG00000225091	SNORA71A
ENSG00000265932	MIR3146
ENSG00000207607	MIR200A
ENSG00000243125	RN7SL807P
ENSG00000266415	MIR4636
ENSG00000207452	RNU6-606P
ENSG00000207042	RNU6-196P
ENSG00000278278	MIR6816
ENSG00000266436	MIR4264
ENSG00000206716	RNU6-133P
ENSG00000264049	MIR4737
ENSG00000251980	RNU6-436P
ENSG00000201078	RN7SKP214
ENSG00000207287	RNU6-1274P
ENSG00000202339	RNU4-45P
ENSG00000207811	MIR34B
ENSG00000207759	MIR181A1
ENSG00000201770	RNU6-384P
ENSG00000252988	RNU6-111P
ENSG00000264419	MIR548AC
ENSG00000212316	RNU6-1228P
ENSG00000200799	RNU6-770P
ENSG00000273875	TARM1
ENSG00000239128	SNORD13P3
ENSG00000200225	RNA5SP382
ENSG00000201201	RN7SKP118
ENSG00000222356	RNU6-710P
ENSG00000200942	RNU6-501P
ENSG00000278264	MIR6803
ENSG00000200257	RNU6-97P
ENSG00000201377	RNY4P23
ENSG00000277887	SNORA50C
ENSG00000284542	MIR3614
ENSG00000283416	MIR1910
ENSG00000251814	RN7SKP18
ENSG00000265855	MIR4514
ENSG00000244404	RN7SL216P
ENSG00000207961	MIR496
ENSG00000266611	MIR4703
ENSG00000266188	MIR5095
ENSG00000200726	SNORD115-8
ENSG00000278073	MIR6726
ENSG00000201288	RNU6-1047P
ENSG00000207198	RNU6-1195P
ENSG00000207460	SNORD116-19
ENSG00000199824	RNU6-199P
ENSG00000200468	RNA5SP403
ENSG00000264615	RN7SL592P
ENSG00000242865	RN7SL244P
ENSG00000206906	RNU6-458P
ENSG00000242121	RN7SL267P
ENSG00000252916	RNU6-762P
ENSG00000206788	RNU6-629P
ENSG00000252449	RNU6-139P
ENSG00000252383	RNU6-314P
ENSG00000199814	RNU6-1260P
ENSG00000201662	RNU6-60P
ENSG00000239794	RN7SL653P
ENSG00000265214	MIR4283-2
ENSG00000212133	RNU6-1168P
ENSG00000266245	MIR4644
ENSG00000199640	RN7SKP294
ENSG00000277872	MIR6817
ENSG00000283498	MIR1244-2
ENSG00000252097	RNU6-346P
ENSG00000252390	RNU5F-4P
ENSG00000274713	MIR7974
ENSG00000252132	RNU6-795P
ENSG00000200895	RN7SKP245
ENSG00000275391	MIR6770-3
ENSG00000223056	RN7SKP169
ENSG00000207327	RNU6-883P
ENSG00000276941	MIR4509-1
ENSG00000266704	MIR4498
ENSG00000252073	RNU6-947P
ENSG00000265355	MIR3136
ENSG00000252292	RN7SKP238
ENSG00000221114	RNU6ATAC30P
ENSG00000273648	MIR8065
ENSG00000201492	RNA5SP78
ENSG00000284160	MIR7706
ENSG00000239105	RNU7-73P
ENSG00000212040	MIR543
ENSG00000216192	MIR920
ENSG00000278359	MIR7155
ENSG00000240014	RN7SL254P
ENSG00000207874	MIR610
ENSG00000200686	RNY3P3
ENSG00000281894	ZKSCAN7
ENSG00000222585	RNA5SP494
ENSG00000201715	RN7SKP133
ENSG00000263595	RN7SL823P
ENSG00000283204	MIR4434
ENSG00000263752	MIR3133
ENSG00000266180	MIR4282
ENSG00000240961	RN7SL415P
ENSG00000264834	MIR1273F
ENSG00000253057	RN7SKP57
ENSG00000206915	RNU6-439P
ENSG00000239057	MIR500B
ENSG00000201263	SNORD114-6
ENSG00000207268	SNORA70C
ENSG00000280781	EI24P3
ENSG00000238386	RNU7-48P
ENSG00000238923	RNU7-1
ENSG00000278331	RNU6-156P
ENSG00000252037	RNU6-162P
ENSG00000252205	RNU6-764P
ENSG00000202000	RNU1-36P
ENSG00000201388	SNORA68B
ENSG00000201642	RNU6-865P
ENSG00000207976	MIR607
ENSG00000284587	MIR943
ENSG00000283634	MIR3155B
ENSG00000264984	MIR5691
ENSG00000199038	MIR210
ENSG00000251825	RN7SKP19
ENSG00000264192	RN7SL117P
ENSG00000207728	MIR449B
ENSG00000239542	RN7SL399P
ENSG00000264141	MIR3928
ENSG00000206622	SNORA69
ENSG00000263815	RN7SL426P
ENSG00000211578	MIR766
ENSG00000207782	MIR150
ENSG00000207736	MIR657
ENSG00000199295	RNU6-1312P
ENSG00000277478	MIR6165
ENSG00000238759	RNU7-155P
ENSG00000202331	RNA5SP167
ENSG00000202184	RNU6-1283P
ENSG00000252061	RNU6-415P
ENSG00000201403	SNORD14B
ENSG00000200914	RNA5SP435
ENSG00000239002	SCARNA10
ENSG00000212450	RNU6-241P
ENSG00000252491	RNU1-142P
ENSG00000200832	SNORD114-4
ENSG00000199753	SNORD104
ENSG00000200997	RNU1-85P
ENSG00000201023	RNY3P11
ENSG00000265176	MIR3202-1
ENSG00000252539	RNA5SP462
ENSG00000208032	MIR548A3
ENSG00000265226	MIR548AI
ENSG00000212389	RNU6-1275P
ENSG00000277506	RN7SL802P
ENSG00000241524	RN7SL632P
ENSG00000198982	MIR380
ENSG00000277892	MIR6746
ENSG00000206766	RNU6-435P
ENSG00000252766	RNU6-255P
ENSG00000208036	MIR106B
ENSG00000264056	MIR5685
ENSG00000201423	RN7SKP246
ENSG00000206621	SNORD116-14
ENSG00000264425	MIR4653
ENSG00000265422	MIR4684
ENSG00000264014	MIR4253
ENSG00000252604	RNU2-44P
ENSG00000278108	MIR6757
ENSG00000273912	MIR8068
ENSG00000199700	RNU6-223P
ENSG00000276982	OSCAR
ENSG00000207421	SNORD38B
ENSG00000242436	RN7SL789P
ENSG00000268991	FAM231B
ENSG00000222076	RNU2-3P
ENSG00000266503	RN7SL162P
ENSG00000252626	RNU6-1308P
ENSG00000202050	RNU6-391P
ENSG00000252332	RNU6-911P
ENSG00000239115	RNU7-67P
ENSG00000206835	RNU1-74P
ENSG00000253080	RNA5SP373
ENSG00000212424	RNU1-119P
ENSG00000264102	MIR4688
ENSG00000202263	RNA5SP22
ENSG00000221406	MIR320B2
ENSG00000200670	RNU6-912P
ENSG00000207077	RNU6-1119P
ENSG00000252261	RNA5SP262
ENSG00000200064	RNY4P9
ENSG00000276162	MIR5739
ENSG00000283385	MIR4524A
ENSG00000263918	MIR3670-1
ENSG00000277052	MIR6763
ENSG00000223321	RN7SKP293
ENSG00000221333	MIR548K
ENSG00000199373	RNA5SP453
ENSG00000238616	RNU6-300P
ENSG00000222810	RNU2-68P
ENSG00000200356	RNU6-833P
ENSG00000221066	SNORD111
ENSG00000253739	RNU6-323P
ENSG00000200613	RNA5SP349
ENSG00000206903	SNORA24B
ENSG00000264741	MIR4505
ENSG00000221369	MIR548G
ENSG00000012983	MAP4K5
ENSG00000151748	SAV1
ENSG00000126456	IRF3
ENSG00000149292	TTC12
ENSG00000141858	SAMD1
ENSG00000112941	PAPD7
ENSG00000213326	RPS7P11
ENSG00000262814	MRPL12
ENSG00000058673	ZC3H11A
ENSG00000243904	RPSAP5
ENSG00000232573	RPL3P4
ENSG00000176605	C14orf177
ENSG00000231258	ZSWIM5P2
ENSG00000235323	COTL1P2
ENSG00000259110	LINC02304
ENSG00000137726	FXYD6
ENSG00000258392	RPA2P1
ENSG00000105357	MYH14
ENSG00000133055	MYBPH
ENSG00000188766	SPRED3
ENSG00000165684	SNAPC4
ENSG00000183475	ASB7
ENSG00000108559	NUP88
ENSG00000153823	PID1
ENSG00000175602	CCDC85B
ENSG00000174059	CD34
ENSG00000186318	BACE1
ENSG00000210049	MT-TF
ENSG00000211459	MT-RNR1
ENSG00000210077	MT-TV
ENSG00000210082	MT-RNR2
ENSG00000209082	MT-TL1
ENSG00000198888	MT-ND1
ENSG00000210100	MT-TI
ENSG00000210107	MT-TQ
ENSG00000210112	MT-TM
ENSG00000198763	MT-ND2
ENSG00000210117	MT-TW
ENSG00000210127	MT-TA
ENSG00000210135	MT-TN
ENSG00000210140	MT-TC
ENSG00000210144	MT-TY
ENSG00000198804	MT-CO1
ENSG00000210151	MT-TS1
ENSG00000210154	MT-TD
ENSG00000198712	MT-CO2
ENSG00000210156	MT-TK
ENSG00000163431	LMOD1
ENSG00000170549	IRX1
ENSG00000228253	MT-ATP8
ENSG00000241978	AKAP2
ENSG00000198899	MT-ATP6
ENSG00000235754	APOM
ENSG00000198938	MT-CO3
ENSG00000129667	RHBDF2
ENSG00000210164	MT-TG
ENSG00000198840	MT-ND3
ENSG00000210174	MT-TR
ENSG00000212907	MT-ND4L
ENSG00000156575	PRG3
ENSG00000117834	SLC5A9
ENSG00000198886	MT-ND4
ENSG00000233452	STXBP5-AS1
ENSG00000226752	CUTALP
ENSG00000210176	MT-TH
ENSG00000170482	SLC23A1
ENSG00000210184	MT-TS2
ENSG00000210191	MT-TL2
ENSG00000198786	MT-ND5
ENSG00000275493	FAM27D1
ENSG00000198695	MT-ND6
ENSG00000099290	WASHC2A
ENSG00000258630	LINC02292
ENSG00000210194	MT-TE
ENSG00000198727	MT-CYB
ENSG00000143119	CD53
ENSG00000211968	IGHV1-58
ENSG00000210195	MT-TT
ENSG00000211966	IGHV5-51
ENSG00000210196	MT-TP
ENSG00000260469	C15orf59-AS1
ENSG00000116962	NID1
ENSG00000283562	IGHVIII-44
ENSG00000106780	MEGF9
ENSG00000215397	SCRT2
ENSG00000204149	AGAP6
ENSG00000160185	UBASH3A
ENSG00000162076	FLYWCH2
ENSG00000227883	ATP6V0E1P4
ENSG00000229833	PET100
ENSG00000205209	SCGB2B2
ENSG00000205025	OR5G5P
ENSG00000129951	PLPPR3
ENSG00000197889	MEIG1
ENSG00000179044	EXOC3L1
ENSG00000187510	PLEKHG7
ENSG00000225497	KCNMA1-AS2
ENSG00000117335	CD46
ENSG00000211952	IGHV4-28
ENSG00000253462	IGHVIII-26-1
ENSG00000113318	MSH3
ENSG00000116353	MECR
ENSG00000140459	CYP11A1
ENSG00000183644	C11orf88
ENSG00000137707	BTG4
ENSG00000178440	LINC00843
ENSG00000196814	MVB12B
ENSG00000257127	CLLU1
ENSG00000158258	CLSTN2
ENSG00000254215	IGHVIII-11-1
ENSG00000224044	UBDP1
ENSG00000124191	TOX2
ENSG00000144744	UBA3
ENSG00000198846	TOX
ENSG00000053254	FOXN3
ENSG00000259073	FOXN3-AS2
ENSG00000123643	SLC36A1
ENSG00000211933	IGHV6-1
ENSG00000021852	C8B
ENSG00000236170	IGHD1-1
ENSG00000226777	FAM30A
ENSG00000244413	RPL23AP56
ENSG00000236626	MTND5P17
ENSG00000187486	KCNJ11
ENSG00000155087	ODF1
ENSG00000203288	TDRKH-AS1
ENSG00000100284	TOM1
ENSG00000237273	RSL24D1P8
ENSG00000239269	RPSAP4
ENSG00000268916	CSAG3
ENSG00000214827	MTCP1
ENSG00000160803	UBQLN4
ENSG00000186020	ZNF529
ENSG00000075914	EXOSC7
ENSG00000233646	OR52T1P
ENSG00000258659	TRIM34
ENSG00000229704	EIF2S2P2
ENSG00000278339	KIR2DP1
ENSG00000167083	GNGT2
ENSG00000162885	B3GALNT2
ENSG00000178243	C9orf62
ENSG00000261432	LINC01613
ENSG00000268238	IGFL1P2
ENSG00000146001	PCDHB18P
ENSG00000214514	KRT42P
ENSG00000160284	SPATC1L
ENSG00000280039	RN7SKP23
ENSG00000117461	PIK3R3
ENSG00000104967	NOVA2
ENSG00000223609	HBD
ENSG00000099617	EFNA2
ENSG00000229992	HMGB3P9
ENSG00000235924	ZNRF2P3
ENSG00000249778	TRMT112P2
ENSG00000235220	HLA-F
ENSG00000198496	NBR2
ENSG00000255341	OR8Q1P
ENSG00000274473	SCT
ENSG00000175329	ISX
ENSG00000236237	LTB
ENSG00000165868	HSPA12A
ENSG00000237544	MAS1LP1
ENSG00000276896	GOLGA8F
ENSG00000152422	XRCC4
ENSG00000259803	SLC22A31
ENSG00000248807	KRTAP9-12P
ENSG00000160325	CACFD1
ENSG00000256699	TMEM132D-AS2
ENSG00000258673	LINC01397
ENSG00000215883	CYB5RL
ENSG00000135083	CCNJL
ENSG00000240871	KRTAP4-7
ENSG00000140691	ARMC5
ENSG00000250821	EXOC1L
ENSG00000242067	RPL9P28
ENSG00000171014	OR4D5
ENSG00000141298	SSH2
ENSG00000229388	LINC01715
ENSG00000143001	TMEM61
ENSG00000226186	ELOCP21
ENSG00000255408	PCDHA3
ENSG00000233719	GOT2P3
ENSG00000273994	SDR42E1P1
ENSG00000229707	SKP1P3
ENSG00000160323	ADAMTS13
ENSG00000198554	WDHD1
ENSG00000204444	APOM
ENSG00000254986	DPP3
ENSG00000189144	ZNF573
ENSG00000229696	KARSP1
ENSG00000137818	RPLP1
ENSG00000160447	PKN3
ENSG00000229954	MTND2P2
ENSG00000224471	MTCO3P19
ENSG00000158234	FAIM
ENSG00000185666	SYN3
ENSG00000087074	PPP1R15A
ENSG00000219430	MBL3P
ENSG00000100234	TIMP3
ENSG00000189190	ZNF600
ENSG00000225401	TGIF2P1
ENSG00000237693	IRGM
ENSG00000254677	OSBPL9P2
ENSG00000099821	POLRMT
ENSG00000118496	FBXO30
ENSG00000185651	UBE2L3
ENSG00000183246	RIMBP3C
ENSG00000088367	EPB41L1
ENSG00000090581	GNPTG
ENSG00000206480	FLOT1
ENSG00000070669	ASNS
ENSG00000236822	NMBR-AS1
ENSG00000271402	IGKV2OR2-2
ENSG00000184677	ZBTB40
ENSG00000278634	LILRA2
ENSG00000242019	KIR3DL3
ENSG00000281335	MIF-AS1
ENSG00000099822	HCN2
ENSG00000111199	TRPV4
ENSG00000196653	ZNF502
ENSG00000105550	FGF21
ENSG00000211878	TRAJ11
ENSG00000174951	FUT1
ENSG00000070778	PTPN21
ENSG00000081019	RSBN1
ENSG00000137700	SLC37A4
ENSG00000278220	CLN8
ENSG00000148346	LCN2
ENSG00000243478	AOX2P
ENSG00000138326	RPS24
ENSG00000264232	LINC01916
ENSG00000235990	RPL23AP20
ENSG00000074603	DPP8
ENSG00000273622	CDC42EP5
ENSG00000164430	CGAS
ENSG00000212916	MAP10
ENSG00000073584	SMARCE1
ENSG00000225427	LINC00331
ENSG00000221910	OR2F2
ENSG00000132275	RRP8
ENSG00000128581	IFT22
ENSG00000185433	LINC00158
ENSG00000054983	GALC
ENSG00000167106	FAM102A
ENSG00000238114	LTB
ENSG00000255075	CENPUP1
ENSG00000148296	SURF6
ENSG00000226717	PTPRD-AS2
ENSG00000185963	BICD2
ENSG00000231701	BMS1P13
ENSG00000249987	RPS4XP20
ENSG00000133275	CSNK1G2
ENSG00000176318	FOXN3P1
ENSG00000218510	LINC00339
ENSG00000107807	TLX1
ENSG00000228169	PPIAP19
ENSG00000204414	CSHL1
ENSG00000108352	RAPGEFL1
ENSG00000282240	TRBV6-4
ENSG00000134202	GSTM3
ENSG00000276327	KIR2DS1
ENSG00000137168	PPIL1
ENSG00000278306	KIR2DS3
ENSG00000206287	RING1
ENSG00000143164	DCAF6
ENSG00000211820	TRAV41
ENSG00000189238	LINC00943
ENSG00000237405	AGER
ENSG00000211817	TRAV38-2DV8
ENSG00000139899	CBLN3
ENSG00000276450	NCR1
ENSG00000116793	PHTF1
ENSG00000105501	SIGLEC5
ENSG00000108602	ALDH3A1
ENSG00000276293	PIP4K2B
ENSG00000244071	RPL9P33
ENSG00000241136	PAICSP6
ENSG00000196735	HLA-DQA1
ENSG00000251497	PITPNM2-AS1
ENSG00000167716	WDR81
ENSG00000153885	KCTD15
ENSG00000229524	BAG6
ENSG00000277238	TAS2R10
ENSG00000165775	FUNDC2
ENSG00000064225	ST3GAL6
ENSG00000099804	CDC34
ENSG00000064270	ATP2C2
ENSG00000067842	ATP2B3
ENSG00000270276	HIST2H4B
ENSG00000117016	RIMS3
ENSG00000236786	TSPY15P
ENSG00000146063	TRIM41
ENSG00000137502	RAB30
ENSG00000266916	ZNF793-AS1
ENSG00000104635	SLC39A14
ENSG00000196301	HLA-DRB9
ENSG00000144792	ZNF660
ENSG00000251051	ELL2P2
ENSG00000109610	SOD3
ENSG00000254081	LINC01299
ENSG00000243007	RPL12P35
ENSG00000137819	PAQR5
ENSG00000079950	STX7
ENSG00000143320	CRABP2
ENSG00000280094	OR1B1
ENSG00000140939	NOL3
ENSG00000139537	CCDC65
ENSG00000226347	OR2J2
ENSG00000134287	ARF3
ENSG00000215351	PPIAP1
ENSG00000145975	FAM217A
ENSG00000218748	DBIP1
ENSG00000176219	OR11H6
ENSG00000227689	SRP68P2
ENSG00000224455	VPS52
ENSG00000006125	AP2B1
ENSG00000226225	RPS18
ENSG00000111077	TNS2
ENSG00000169410	PTPN9
ENSG00000181698	OR5T1
ENSG00000143977	SNRPG
ENSG00000107643	MAPK8
ENSG00000182022	CHST15
ENSG00000124490	CRISP2
ENSG00000215547	DEFB115
ENSG00000277112	ANKRD20A21P
ENSG00000213438	YBX2P1
ENSG00000254508	FBXO3-AS1
ENSG00000110921	MVK
ENSG00000238285	MRPL50P2
ENSG00000225108	ZBTB45P1
ENSG00000139737	SLAIN1
ENSG00000277987	LINC02351
ENSG00000233955	AHCYP3
ENSG00000214244	SETP21
ENSG00000282568	TRBV2
ENSG00000237515	SHISA9
ENSG00000155961	RAB39B
ENSG00000254658	OR8J2
ENSG00000118292	C1orf54
ENSG00000238200	MGAT2P2
ENSG00000181718	OR5T2
ENSG00000228929	RPS13P2
ENSG00000269096	CT45A3
ENSG00000231319	OR2B3
ENSG00000155962	CLIC2
ENSG00000152931	PART1
ENSG00000161914	ZNF653
ENSG00000230227	SIAH1P1
ENSG00000212330	RNU6-244P
ENSG00000212442	RNU6-243P
ENSG00000283926	MIR192
ENSG00000207940	MIR567
ENSG00000221502	MIR1245A
ENSG00000215952	MIR921
ENSG00000278549	MIR6736
ENSG00000252303	RNU6-280P
ENSG00000221698	MIR548H3
ENSG00000239471	RN7SL584P
ENSG00000206939	RNU6-281P
ENSG00000209480	SNORD83B
ENSG00000252595	RN7SKP82
ENSG00000222451	RN7SKP143
ENSG00000212157	RNU6-1319P
ENSG00000222375	RN7SKP127
ENSG00000212135	SNORD67
ENSG00000207187	SNORA10B
ENSG00000200827	RNU6-324P
ENSG00000275979	CNOT3
ENSG00000202025	RNU6-1240P
ENSG00000239127	SNORD125
ENSG00000240613	RN7SL98P
ENSG00000252936	RNA5SP423
ENSG00000238785	RNU7-92P
ENSG00000199735	RNU6-227P
ENSG00000223190	RN7SKP100
ENSG00000207256	RNU6-880P
ENSG00000243782	RN7SL78P
ENSG00000206960	RNU6-793P
ENSG00000252244	RNU7-3P
ENSG00000201185	RNA5SP202
ENSG00000251887	RNU6-760P
ENSG00000239884	RN7SL608P
ENSG00000201519	RNU6-645P
ENSG00000275588	RN7SL341P
ENSG00000222594	RN7SKP235
ENSG00000266420	RN7SL118P
ENSG00000240637	RN7SL808P
ENSG00000264862	RN7SL45P
ENSG00000212259	RNU6-308P
ENSG00000206920	RNY1P6
ENSG00000252162	RNU6-830P
ENSG00000222231	RNU2-54P
ENSG00000212260	RNU6-724P
ENSG00000242020	RN7SL68P
ENSG00000200487	RNA5SP322
ENSG00000200013	RNU6-623P
ENSG00000201772	SNORA5C
ENSG00000265733	SNORA74C-1
ENSG00000264250	RN7SL835P
ENSG00000252847	RNU2-46P
ENSG00000206974	RNU6-1144P
ENSG00000223142	RN7SKP252
ENSG00000200674	RN7SKP160
ENSG00000206613	RNU6-1336P
ENSG00000200924	RNU6-1048P
ENSG00000283694	MIR3202-2
ENSG00000271886	MIR98
ENSG00000199960	SNORD115-14
ENSG00000252903	RNU6-894P
ENSG00000241152	RN7SL720P
ENSG00000207804	MIR599
ENSG00000206654	RNU6-608P
ENSG00000264706	RN7SL217P
ENSG00000212336	RNA5SP210
ENSG00000284266	MIR4534
ENSG00000284256	MIR5004
ENSG00000240803	RN7SL231P
ENSG00000284325	MIR3655
ENSG00000206764	RNU6-152P
ENSG00000264999	MIR5089
ENSG00000284082	MIR7109
ENSG00000283301	MIR4520-2
ENSG00000253000	RNU1-45P
ENSG00000264796	MIR5009
ENSG00000265003	MIR4780
ENSG00000207579	MIR662
ENSG00000201044	RNU6-268P
ENSG00000283881	MIR3916
ENSG00000243505	RN7SL240P
ENSG00000252661	RNU6-782P
ENSG00000252684	RNU6ATAC36P
ENSG00000283789	MIR7846
ENSG00000202151	RNY4P28
ENSG00000201113	RNU6-647P
ENSG00000239899	RN7SL674P
ENSG00000251971	RNU6-1333P
ENSG00000201444	RNU6-1082P
ENSG00000242565	RN7SL372P
ENSG00000274078	TSEN34
ENSG00000252845	RNA5SP101
ENSG00000277591	RN7SL575P
ENSG00000239690	RN7SL668P
ENSG00000207155	RNY1P14
ENSG00000238950	RNU7-173P
ENSG00000242818	RN7SL846P
ENSG00000240940	RN7SL591P
ENSG00000283931	MIR18B
ENSG00000266017	MIR4477B
ENSG00000201775	RNU6-1325P
ENSG00000263533	MIR4463
ENSG00000284469	MIR6721
ENSG00000265846	MIR4276
ENSG00000207399	RNU6-1011P
ENSG00000266518	MIR4268
ENSG00000239183	SNORA84
ENSG00000222397	RN7SKP229
ENSG00000212190	RNU6-298P
ENSG00000263872	MIR4528
ENSG00000251815	SNORD116-26
ENSG00000251794	RNU6-237P
ENSG00000284541	MIR4517
ENSG00000263735	MIR4662B
ENSG00000202341	RNU6-1051P
ENSG00000207639	MIR193B
ENSG00000201998	SNORA23
ENSG00000212017	MIR548U
ENSG00000252848	RNA5SP230
ENSG00000252747	RNA5SP364
ENSG00000206614	RNU6-477P
ENSG00000265064	MIR4692
ENSG00000264633	MIR4271
ENSG00000242065	RN7SL291P
ENSG00000253032	RNU6-299P
ENSG00000207979	MIR527
ENSG00000266564	MIR4418
ENSG00000283540	MIR520F
ENSG00000252635	RNU2-56P
ENSG00000200823	SNORD114-2
ENSG00000265879	MIR4748
ENSG00000263849	MIR4744
ENSG00000251706	RNU7-61P
ENSG00000199368	RNU6-1084P
ENSG00000284586	MIR92B
ENSG00000284596	MIR4467
ENSG00000265596	MIR3659
ENSG00000206875	RNU6-761P
ENSG00000221400	SNORD3J
ENSG00000201182	RNU6-670P
ENSG00000202089	RNU6-1306P
ENSG00000251929	RNU6-189P
ENSG00000277864	SCARNA15
ENSG00000238498	SNORD13P1
ENSG00000207318	RNU6-1184P
ENSG00000223019	RNA5SP306
ENSG00000202334	RNA5SP238
ENSG00000253437	RNU6-988P
ENSG00000201943	SNORD115-10
ENSG00000199219	RNU6-500P
ENSG00000212333	RNA5SP213
ENSG00000222890	RNU6-1068P
ENSG00000222225	RNU6-447P
ENSG00000239221	RN7SL442P
ENSG00000252219	MIR892C
ENSG00000241248	RN7SL727P
ENSG00000252797	RN7SKP272
ENSG00000264136	MIR3689D2
ENSG00000201255	RNU6-990P
ENSG00000266583	MIR4478
ENSG00000200656	SNORA5B
ENSG00000263740	RN7SL4P
ENSG00000265306	MIR3195
ENSG00000264119	MIR4795
ENSG00000222533	RNU6-705P
ENSG00000239007	RNU7-95P
ENSG00000199327	RNU6-230P
ENSG00000222148	RNY4P30
ENSG00000222314	RNU6-1118P
ENSG00000284442	MIR2110
ENSG00000283497	MIR3160-2
ENSG00000272232	RN7SL726P
ENSG00000251947	RN7SKP164
ENSG00000222909	RNU6-193P
ENSG00000251891	RNU7-79P
ENSG00000252516	RNA5SP82
ENSG00000202430	RNA5SP88
ENSG00000240606	RN7SL564P
ENSG00000241709	RN7SL265P
ENSG00000252705	RNU6-175P
ENSG00000276027	RNU12
ENSG00000201000	RNA5SP516
ENSG00000223047	RNU6-847P
ENSG00000266063	MIR4771-2
ENSG00000278159	MIR8062
ENSG00000275726	MIR6088
ENSG00000278598	MIR6775
ENSG00000284038	MIR10A
ENSG00000266758	MIR3680-2
ENSG00000264963	RN7SL440P
ENSG00000199396	RNA5S5
ENSG00000207269	RN7SKP62
ENSG00000283170	MIR382
ENSG00000200296	RNU1-83P
ENSG00000201900	RNY1P13
ENSG00000263439	MIR4753
ENSG00000284214	MIR29C
ENSG00000252929	RNU6-218P
ENSG00000238949	RNU7-66P
ENSG00000206924	RNU6-689P
ENSG00000238357	RNU7-148P
ENSG00000266300	SNORD52
ENSG00000207183	RNU6-843P
ENSG00000238730	RNU7-164P
ENSG00000244197	RN7SL766P
ENSG00000200343	RNA5S8
ENSG00000274012	RN7SL2
ENSG00000202239	RNU6-396P
ENSG00000273511	OSCAR
ENSG00000201687	RNU6-1107P
ENSG00000207134	RNU6-106P
ENSG00000242175	RN7SL127P
ENSG00000223282	RN7SKP165
ENSG00000252178	RNU7-69P
ENSG00000238423	SNORD42B
ENSG00000207251	RNU6-342P
ENSG00000252680	RNA5SP449
ENSG00000242863	RN7SL677P
ENSG00000199354	RNA5SP273
ENSG00000199622	RN7SKP20
ENSG00000212257	RNU6-1176P
ENSG00000252717	RNU6-352P
ENSG00000199556	RNA5SP361
ENSG00000206700	RNU6-723P
ENSG00000252386	RNU6-1018P
ENSG00000275776	RN7SL185P
ENSG00000201925	RNA5S15
ENSG00000263864	SNORD48
ENSG00000252036	RN7SKP288
ENSG00000207136	RNU6-769P
ENSG00000240647	RN7SL305P
ENSG00000223088	RMRPP5
ENSG00000201713	RNA5SP125
ENSG00000251834	RNU6-319P
ENSG00000207160	RNU6-1289P
ENSG00000238882	RNU6-329P
ENSG00000202029	RNU6-580P
ENSG00000212526	RNU6-466P
ENSG00000199248	RNU6-28P
ENSG00000206627	RNU6-969P
ENSG00000239396	RN7SL414P
ENSG00000221015	RNU6ATAC29P
ENSG00000223238	RNA5SP294
ENSG00000276516	RN7SL284P
ENSG00000239367	RN7SL477P
ENSG00000222546	RNA5SP251
ENSG00000283188	MIR2052
ENSG00000207081	RNU6-616P
ENSG00000263649	MIR3135B
ENSG00000240877	RN7SL521P
ENSG00000284286	MIR718
ENSG00000202354	RNY3
ENSG00000208018	MIR645
ENSG00000263403	MIR4673
ENSG00000283734	MIR4785
ENSG00000269782	MIR1470
ENSG00000252927	RNA5SP404
ENSG00000278412	MIR6854
ENSG00000266530	MIR4318
ENSG00000251745	RNU7-124P
ENSG00000266324	MIR4663
ENSG00000276326	MIR2909
ENSG00000265375	MIR4679-2
ENSG00000208037	MIR320A
ENSG00000263894	MIR3925
ENSG00000239250	RN7SL271P
ENSG00000252252	RNU6-687P
ENSG00000200875	RNU6-340P
ENSG00000266478	MIR5197
ENSG00000207956	MIR579
ENSG00000251900	VTRNA2-2P
ENSG00000277209	RPPH1
ENSG00000283990	MIRLET7A3
ENSG00000266317	RN7SL703P
ENSG00000265007	MIR4327
ENSG00000241997	RN7SL323P
ENSG00000284125	MIR1825
ENSG00000265093	RN7SL246P
ENSG00000283222	MIR4433A
ENSG00000283978	MIR365B
ENSG00000202313	RNU1-64P
ENSG00000274300	MIR6864
ENSG00000266643	MIR3677
ENSG00000239030	RNU6-956P
ENSG00000198984	MIR345
ENSG00000222987	RN7SKP68
ENSG00000266531	MIR4706
ENSG00000272393	RNU6-92P
ENSG00000274824	MIR7152
ENSG00000200424	RNU6-1155P
ENSG00000240936	RN7SL554P
ENSG00000206726	RNU6-259P
ENSG00000264470	MIR4794
ENSG00000212521	RNU6-918P
ENSG00000241588	RN7SL484P
ENSG00000264036	RN7SL198P
ENSG00000222952	RNA5SP41
ENSG00000266295	SNORD117
ENSG00000199094	MIR30C2
ENSG00000276770	MIR6780B
ENSG00000201665	RN7SKP6
ENSG00000264342	MIR3660
ENSG00000207056	RNU1-8P
ENSG00000283971	MIR4442
ENSG00000207627	MIR581
ENSG00000271898	MIR4791
ENSG00000223324	RN7SKP273
ENSG00000283880	MIR7704
ENSG00000275107	MIR6782
ENSG00000206857	RNU6-214P
ENSG00000284152	MIR6758
ENSG00000283340	MIR3119-2
ENSG00000266458	MIR4259
ENSG00000271841	RNU7-10P
ENSG00000263987	MIR5698
ENSG00000207991	MIR601
ENSG00000222112	RN7SKP16
ENSG00000221616	MIR548H4
ENSG00000266240	MIR5091
ENSG00000252902	RNA5SP342
ENSG00000202534	RNU6-1329P
ENSG00000284074	MIR4758
ENSG00000263750	MIR548AV
ENSG00000252943	RNU6-264P
ENSG00000274838	MIR6788
ENSG00000243027	RN7SL354P
ENSG00000199053	MIR324
ENSG00000278233	RNA5-8S4
ENSG00000207004	RNU6-301P
ENSG00000207749	MIR299
ENSG00000199082	MIR342
ENSG00000199453	SNORD115-12
ENSG00000283126	MIR1297
ENSG00000206644	RNU6-1279P
ENSG00000251875	RNU5F-2P
ENSG00000240250	RN7SL541P
ENSG00000202528	RNU6-650P
ENSG00000221387	RNU6ATAC8P
ENSG00000265092	MIR4484
ENSG00000242928	RN7SL868P
ENSG00000284372	MIR6808
ENSG00000252068	RNU6-390P
ENSG00000212380	SNORD115-45
ENSG00000207328	RNU6-636P
ENSG00000200563	RNU6-640P
ENSG00000202056	RNA5SP19
ENSG00000223026	RN7SKP247
ENSG00000200974	RNU4-87P
ENSG00000239169	SNORD109B
ENSG00000272344	SNORD114-21
ENSG00000252561	RNU1-125P
ENSG00000207214	RNU6-102P
ENSG00000201620	RNA5SP51
ENSG00000241246	RN7SL302P
ENSG00000244610	RN7SL756P
ENSG00000238468	RNU7-14P
ENSG00000207157	RNY3P4
ENSG00000271819	RNU6-94P
ENSG00000199488	RNU1-70P
ENSG00000206819	RNU6-260P
ENSG00000266770	RN7SL619P
ENSG00000265566	RN7SL605P
ENSG00000252614	RNU6-807P
ENSG00000283551	SNORD98
ENSG00000201607	RNU4-16P
ENSG00000239464	RN7SL691P
ENSG00000201818	RNY4P17
ENSG00000206892	RNU6-42P
ENSG00000243066	RN7SL842P
ENSG00000212366	RNU6-1246P
ENSG00000239224	RN7SL546P
ENSG00000239708	RN7SL782P
ENSG00000212292	RNU6-239P
ENSG00000206658	RNU6-1039P
ENSG00000212473	RNU1-101P
ENSG00000252410	RNU5B-3P
ENSG00000243488	RN7SL337P
ENSG00000200575	RNU6-414P
ENSG00000201441	RNU6-646P
ENSG00000206767	RNU6-949P
ENSG00000244392	RN7SL869P
ENSG00000199790	RNU6-836P
ENSG00000201847	SNORD31B
ENSG00000212324	RNU6-129P
ENSG00000201742	RNU6-563P
ENSG00000252074	RNU6-416P
ENSG00000252032	RNU6-1281P
ENSG00000206992	RNU6-574P
ENSG00000222108	RNA5SP317
ENSG00000244514	RN7SL125P
ENSG00000212153	RNU1-82P
ENSG00000252051	RN7SKP276
ENSG00000221439	RNU4ATAC16P
ENSG00000266828	RN7SL712P
ENSG00000202159	RNU6-742P
ENSG00000199535	RNA5SP305
ENSG00000263944	RN7SL435P
ENSG00000240589	RN7SL258P
ENSG00000252908	RNU6-1003P
ENSG00000221507	RNU6ATAC40P
ENSG00000206972	RNU6-17P
ENSG00000207089	RNU6-921P
ENSG00000252335	RNU6-62P
ENSG00000252515	RNU6-1171P
ENSG00000251787	RNU7-47P
ENSG00000252930	RNU6-1015P
ENSG00000201077	RNU6-188P
ENSG00000199361	RNU1-150P
ENSG00000277379	MIR6724-3
ENSG00000265595	MIR4756
ENSG00000251724	RNU7-175P
ENSG00000283455	MIR523
ENSG00000239910	RN7SL530P
ENSG00000215930	MIR942
ENSG00000207754	MIR487B
ENSG00000281696	MIR664A
ENSG00000275878	RN7SL43P
ENSG00000200885	RNU1-146P
ENSG00000200403	RNU6-1099P
ENSG00000199337	RNA5S3
ENSG00000207109	SNORD38C
ENSG00000252065	RNU6-864P
ENSG00000209482	SNORD83A
ENSG00000206758	RNU6-317P
ENSG00000264271	RN7SL488P
ENSG00000238391	RNA5SP233
ENSG00000201348	RNU105B
ENSG00000244139	RN7SL397P
ENSG00000222123	RNA5SP390
ENSG00000281614	INPP5D
ENSG00000274380	MIR6801
ENSG00000265154	MIR151B
ENSG00000252964	RNA5SP400
ENSG00000207975	MIR181B1
ENSG00000208024	MIR199A2
ENSG00000284005	MIR6084
ENSG00000200217	RNU6-839P
ENSG00000235284	SNORD62A
ENSG00000252028	RN7SKP52
ENSG00000199906	RNU5B-2P
ENSG00000263666	SNORA70D
ENSG00000201015	RNU6-280P
ENSG00000264512	MIR5692A2
ENSG00000201782	RN7SKP226
ENSG00000199878	RN7SKP149
ENSG00000201600	RN7SKP124
ENSG00000252977	RNA5SP70
ENSG00000276575	MIR6895
ENSG00000207716	MIR572
ENSG00000264814	MIR1273C
ENSG00000200839	RNA5SP48
ENSG00000242170	RN7SL329P
ENSG00000263669	RN7SL470P
ENSG00000199322	RNA5SP183
ENSG00000212365	RNA5SP332
ENSG00000244710	RN7SL47P
ENSG00000238880	RNU7-59P
ENSG00000278340	MIR6862-2
ENSG00000264530	RN7SL25P
ENSG00000201493	RNU1-141P
ENSG00000241542	RN7SL369P
ENSG00000212348	RNU6-1300P
ENSG00000263529	RN7SL122P
ENSG00000207935	MIR204
ENSG00000221269	MIR1302-8
ENSG00000207116	RNU6-31P
ENSG00000238721	RNU7-194P
ENSG00000207165	SNORA70
ENSG00000222859	RN7SKP136
ENSG00000272055	RNU6-6P
ENSG00000207138	RNU6-869P
ENSG00000278712	TSEN34
ENSG00000199400	RNY4P19
ENSG00000251759	RN7SKP298
ENSG00000251991	RNU7-49P
ENSG00000264879	RN7SL690P
ENSG00000207705	MIR129-1
ENSG00000274705	MIR486-1
ENSG00000266320	MIR3909
ENSG00000284407	MIR5001
ENSG00000201822	RNA5SP149
ENSG00000277904	MIR7850
ENSG00000208002	MIR643
ENSG00000244296	RN7SL168P
ENSG00000276281	RN7SL126P
ENSG00000201428	RN7SKP71
ENSG00000206747	RNU6-245P
ENSG00000199237	RNU6-834P
ENSG00000238962	RNU7-176P
ENSG00000252487	RNY4P20
ENSG00000252342	RNA5SP164
ENSG00000252944	RNU6-897P
ENSG00000201856	RNA5SP331
ENSG00000284219	MIR202
ENSG00000252752	RNU6-210P
ENSG00000199605	RNY4P24
ENSG00000251943	RNU6-693P
ENSG00000277776	NLRP7
ENSG00000275337	RN7SL680P
ENSG00000253093	RNA5SP179
ENSG00000239607	RN7SL573P
ENSG00000199585	RNA5SP119
ENSG00000222449	RNU6-1140P
ENSG00000241082	RN7SL259P
ENSG00000284575	MIR4793
ENSG00000275067	MIR6825
ENSG00000274816	MIR6772
ENSG00000266107	MIR4525
ENSG00000238830	RNU7-46P
ENSG00000207456	RNU6-997P
ENSG00000244256	RN7SL130P
ENSG00000202206	RNU6-169P
ENSG00000265145	SNORD53
ENSG00000200331	RNU6-183P
ENSG00000200711	RNA5SP28
ENSG00000265368	MIR4476
ENSG00000215939	MIR873
ENSG00000239856	RN7SL225P
ENSG00000240327	RN7SL93P
ENSG00000222222	RNU2-17P
ENSG00000206730	RNU6-468P
ENSG00000272160	RNU4-5P
ENSG00000200238	RNA5SP133
ENSG00000240905	RN7SL798P
ENSG00000206804	RNU6-1293P
ENSG00000283506	MIR7157
ENSG00000251870	RNU2-69P
ENSG00000265134	MIR3190
ENSG00000252716	RN7SKP260
ENSG00000239744	RN7SL63P
ENSG00000274544	SNORD28
ENSG00000200146	RNU6-544P
ENSG00000277912	MIR8089
ENSG00000265699	MIR548AE2
ENSG00000264024	MIR4507
ENSG00000252867	RNU6-909P
ENSG00000222266	RNU6-757P
ENSG00000266890	MIR4634
ENSG00000253056	RNU7-128P
ENSG00000277515	RN7SL495P
ENSG00000265013	SNORD32B
ENSG00000221081	MIR320D2
ENSG00000284231	MIR424
ENSG00000249343	LINC01333
ENSG00000280924	LINC00628
ENSG00000268364	SMC5-AS1
ENSG00000165525	NEMF
ENSG00000165516	KLHDC2
ENSG00000176087	SLC35A4
ENSG00000113108	APBB3
ENSG00000271198	VDAC3P1
ENSG00000267750	RUNDC3A-AS1
ENSG00000162736	NCSTN
ENSG00000182004	SNRPE
ENSG00000173933	RBM4
ENSG00000141522	ARHGDIA
ENSG00000119139	TJP2
ENSG00000259129	LINC00648
ENSG00000162735	PEX19
ENSG00000232002	LINC01880
ENSG00000247828	TMEM161B-AS1
ENSG00000214401	KANSL1-AS1
ENSG00000262772	LINC01977
ENSG00000259717	LINC00677
ENSG00000273645	KBTBD11
ENSG00000139970	RTN1
ENSG00000225014	KCTD9P1
ENSG00000064195	DLX3
ENSG00000156453	PCDH1
ENSG00000239481	RPS3AP41
ENSG00000108219	TSPAN14
ENSG00000100767	PAPLN
ENSG00000055208	TAB2
ENSG00000149150	SLC43A1
ENSG00000071246	VASH1
ENSG00000230666	CEACAM22P
ENSG00000040933	INPP4A
ENSG00000250921	LINC02063
ENSG00000254417	ANO1-AS2
ENSG00000135740	SLC9A5
ENSG00000105605	CACNG7
ENSG00000235397	EPN2-AS1
ENSG00000234575	CTSLP8
ENSG00000112297	CRYBG1
ENSG00000166847	DCTN5
ENSG00000162373	BEND5
ENSG00000183605	SFXN4
ENSG00000204650	LINC02210
ENSG00000263715	LINC02210-CRHR1
ENSG00000102595	UGGT2
ENSG00000185294	SPPL2C
ENSG00000186280	KDM4D
ENSG00000105369	CD79A
ENSG00000262870	CYCSP40
ENSG00000219361	RPSAP72
ENSG00000066739	ATG2B
ENSG00000067829	IDH3G
ENSG00000180879	SSR4
ENSG00000269502	DMRTC1
ENSG00000112309	B3GAT2
ENSG00000120318	ARAP3
ENSG00000267535	LINC00868
ENSG00000086848	ALG9
ENSG00000237124	MTND2P11
ENSG00000283122	HYMAI
ENSG00000244717	RPS27P14
ENSG00000147642	SYBU
ENSG00000254052	IGHVIII-67-4
ENSG00000254036	IGHVIII-67-2
ENSG00000253820	IGHVII-67-1
ENSG00000165629	ATP5C1
ENSG00000123977	DAW1
ENSG00000149577	SIDT2
ENSG00000214255	RPS2P6
ENSG00000197561	ELANE
ENSG00000166189	HPS6
ENSG00000225110	PNMA6F
ENSG00000249348	UGDH-AS1
ENSG00000235686	PPIAP20
ENSG00000188831	DPPA3P2
ENSG00000185009	AP3M1
ENSG00000172893	DHCR7
ENSG00000106665	CLIP2
ENSG00000077585	GPR137B
ENSG00000159917	ZNF235
ENSG00000198883	PNMA5
ENSG00000149557	FEZ1
ENSG00000233011	SLC9A3P1
ENSG00000176894	PXMP2
ENSG00000242042	LINC01743
ENSG00000198700	IPO9
ENSG00000271043	MTRNR2L2
ENSG00000251396	LINC01301
ENSG00000214215	C12orf74
ENSG00000049541	RFC2
ENSG00000250433	CLSTN2-AS1
ENSG00000147383	NSDHL
ENSG00000278474	KIR3DL2
ENSG00000231810	RPL36AP35
ENSG00000253158	IGKV3-31
ENSG00000271584	LINC02550
ENSG00000211907	IGHD1-26
ENSG00000242472	IGHJ5
ENSG00000237111	IGHJ3P
ENSG00000130653	PNPLA7
ENSG00000211900	IGHJ6
ENSG00000249497	LINC02075
ENSG00000256797	KLRF2
ENSG00000248966	BCLAF1P1
ENSG00000254221	PCDHGB1
ENSG00000197406	DIO3
ENSG00000261868	MFSD1P1
ENSG00000132388	UBE2G1
ENSG00000258512	LINC00239
ENSG00000254157	IGKV2-18
ENSG00000258404	LINC02320
ENSG00000204219	TCEA3
ENSG00000167085	PHB
ENSG00000136099	PCDH8
ENSG00000253026	RNU6-464P
ENSG00000252010	SCARNA5
ENSG00000223298	RNY3P8
ENSG00000266151	MIR3646
ENSG00000252767	RNU6-250P
ENSG00000263816	MIR548AW
ENSG00000263558	RN7SL716P
ENSG00000274632	RN7SL719P
ENSG00000266150	MIR4711
ENSG00000207608	MIR127
ENSG00000283475	MIR1244-4
ENSG00000212264	SNORD65C
ENSG00000278483	MIR8087
ENSG00000266782	MIR3663
ENSG00000273981	RN7SL106P
ENSG00000222281	RN7SKP111
ENSG00000283938	MIR3917
ENSG00000266477	RN7SL616P
ENSG00000241413	RN7SL441P
ENSG00000252401	RNU4ATAC6P
ENSG00000201613	RNU6-200P
ENSG00000265894	RN7SL357P
ENSG00000264423	RN7SL718P
ENSG00000277474	MIR6894
ENSG00000272412	RN7SL778P
ENSG00000207291	RNU6-30P
ENSG00000208033	MIR609
ENSG00000252391	RNU6-638P
ENSG00000223078	RNU2-55P
ENSG00000244391	RN7SL330P
ENSG00000222832	RNA5SP120
ENSG00000252368	RNA5SP43
ENSG00000221340	RNU6ATAC18P
ENSG00000263989	RN7SL615P
ENSG00000200033	RNU6-403P
ENSG00000264833	RN7SL468P
ENSG00000200629	RNY1P11
ENSG00000276168	RN7SL1
ENSG00000200906	RNU6-854P
ENSG00000238417	RNU7-63P
ENSG00000222581	RNU2-47P
ENSG00000202150	RNU6-407P
ENSG00000243437	RN7SL370P
ENSG00000207280	SNORD20
ENSG00000222177	RNU4-30P
ENSG00000207088	SNORA7B
ENSG00000252416	RNU6-885P
ENSG00000200153	RNU6-23P
ENSG00000239958	RN7SL51P
ENSG00000276047	RN7SL711P
ENSG00000199202	RNA5SP289
ENSG00000201821	RNU4-9P
ENSG00000277582	RN7SL428P
ENSG00000206763	RNU6-10P
ENSG00000207871	MIR513B
ENSG00000251874	RNU6-615P
ENSG00000276158	MIR1264
ENSG00000251886	RNU6-120P
ENSG00000199523	RNA5SP226
ENSG00000201142	RNU1-151P
ENSG00000207203	RNU6-71P
ENSG00000266776	MIR4646
ENSG00000212247	RNU6-278P
ENSG00000206600	RNU6-25P
ENSG00000252169	RNA5SP200
ENSG00000263981	MIR5705
ENSG00000265648	RN7SL279P
ENSG00000207434	RNU6-1072P
ENSG00000239932	RN7SL606P
ENSG00000222778	RNA5SP144
ENSG00000280751	AKR7A2P1
ENSG00000266754	RN7SL524P
ENSG00000201289	RN7SKP76
ENSG00000251914	RNU7-200P
ENSG00000275652	MIR6796
ENSG00000252569	RNU6-1153P
ENSG00000212464	SNORA12
ENSG00000199168	MIR374A
ENSG00000284190	MIR21
ENSG00000283770	MIR6849
ENSG00000211997	MIR708
ENSG00000284047	MIR6836
ENSG00000252489	RNU6-197P
ENSG00000265806	MIR4292
ENSG00000221563	MIR1269A
ENSG00000263670	MIR4457
ENSG00000266690	MIR4274
ENSG00000252639	RNU2-24P
ENSG00000265328	MIR548AB
ENSG00000198987	MIR16-2
ENSG00000265253	MIR4446
ENSG00000264013	MIR3938
ENSG00000284364	MIR6824
ENSG00000284092	MIR5703
ENSG00000264139	MIR3667
ENSG00000266705	MIR4437
ENSG00000242614	RN7SL164P
ENSG00000265499	MIR3156-2
ENSG00000207649	MIR138-2
ENSG00000284186	MIR3615
ENSG00000207606	MIR554
ENSG00000198974	MIR30E
ENSG00000200413	SNORD114-26
ENSG00000200029	RNU6-642P
ENSG00000212214	SNORA48B
ENSG00000200963	RNU6-289P
ENSG00000252035	RNU6-397P
ENSG00000263652	MIR548AX
ENSG00000277264	MIR6833
ENSG00000277179	NLRP7
ENSG00000264661	MIR3200
ENSG00000283894	MIR1324
ENSG00000265301	MIR548AD
ENSG00000275950	MIR6724-1
ENSG00000264405	MIR3913-1
ENSG00000265526	MIR4304
ENSG00000185222	TCEAL9
ENSG00000252470	RNU6-551P
ENSG00000240299	RN7SL187P
ENSG00000252173	RNU6-109P
ENSG00000199687	RNU1-38P
ENSG00000207005	RNU1-2
ENSG00000200350	RNU6-1285P
ENSG00000243365	RN7SL278P
ENSG00000252837	RN7SKP99
ENSG00000223086	RNA5SP155
ENSG00000274873	TMC4
ENSG00000200057	RN7SKP63
ENSG00000252568	RNU7-28P
ENSG00000252191	RNU6-751P
ENSG00000251764	RNA5SP446
ENSG00000264322	RN7SL448P
ENSG00000251741	RNU4ATAC13P
ENSG00000201533	RN7SKP237
ENSG00000200792	SNORA80A
ENSG00000238795	SCARNA12
ENSG00000264275	RN7SL753P
ENSG00000252464	RN7SKP70
ENSG00000251711	RNU6-632P
ENSG00000238509	RNU6-104P
ENSG00000200708	RN7SKP93
ENSG00000239545	RN7SL822P
ENSG00000244091	RN7SL483P
ENSG00000199276	RNA5SP26
ENSG00000242360	RN7SL272P
ENSG00000222561	RNU6-1025P
ENSG00000276014	RN7SL301P
ENSG00000240235	RN7SL794P
ENSG00000252545	RNU6-362P
ENSG00000221803	SNORD23
ENSG00000212340	RNU6-739P
ENSG00000222407	RNA5SP80
ENSG00000212331	RNA5SP297
ENSG00000207414	RNU6-768P
ENSG00000206745	RNU6-643P
ENSG00000239553	RN7SL12P
ENSG00000212568	RNU6-1254P
ENSG00000206656	SNORD116-17
ENSG00000207068	RNU6-463P
ENSG00000281626	ZNF852
ENSG00000199492	RNU6-1313P
ENSG00000244112	RN7SL508P
ENSG00000252591	RNA5SP468
ENSG00000238431	RNU7-157P
ENSG00000199420	RN7SKP170
ENSG00000239023	RNU1-98P
ENSG00000252362	RNU6-506P
ENSG00000252437	RNA5SP459
ENSG00000242560	RN7SL797P
ENSG00000249784	SCARNA22
ENSG00000207063	SNORD116-1
ENSG00000244501	RN7SL623P
ENSG00000206908	RNU1-136P
ENSG00000284538	MIR92A2
ENSG00000207051	SNORA27
ENSG00000207864	MIR27B
ENSG00000254324	MIR151A
ENSG00000283522	MIR3150A
ENSG00000265520	MIR548V
ENSG00000222764	RN7SKP106
ENSG00000264732	MIR4638
ENSG00000266698	MIR3945
ENSG00000264494	MIR4650-2
ENSG00000283275	MIR4275
ENSG00000201649	RNY4P34
ENSG00000283733	MIR146A
ENSG00000275523	MIR6508
ENSG00000265321	MIR4263
ENSG00000199788	RNY3P2
ENSG00000199143	MIR373
ENSG00000284031	MIR4761
ENSG00000266649	MIR3126
ENSG00000222293	RNU2-36P
ENSG00000207511	RNU6-771P
ENSG00000264113	RN7SL784P
ENSG00000207761	MIR329-1
ENSG00000284269	MIR7855
ENSG00000201240	SNORD114-9
ENSG00000283785	MIR15A
ENSG00000201523	RNA5SP205
ENSG00000238964	RNU7-125P
ENSG00000221540	MIR1180
ENSG00000264906	MIR4494
ENSG00000207375	SNORD116-23
ENSG00000277243	MIR3118-3
ENSG00000202257	RNA5S16
ENSG00000265719	MIR4681
ENSG00000274056	MIR6507
ENSG00000284122	MIR6717
ENSG00000278281	MIR7856
ENSG00000284425	MIR8072
ENSG00000207402	RNU6-959P
ENSG00000278715	SNORD116-20
ENSG00000263426	RN7SL471P
ENSG00000252863	RNU6-1183P
ENSG00000222741	RNA5SP229
ENSG00000202093	SNORD58C
ENSG00000222515	RN7SKP240
ENSG00000263972	MIR1587
ENSG00000284176	MIR5090
ENSG00000221039	MIR1286
ENSG00000207150	RNU6-185P
ENSG00000284453	MIR1-2
ENSG00000283774	MIR632
ENSG00000264092	RN7SL474P
ENSG00000242707	RN7SL362P
ENSG00000266426	MIR4719
ENSG00000238500	RNU7-87P
ENSG00000201622	RNU6-621P
ENSG00000201826	RNU6-867P
ENSG00000264773	MIR4420
ENSG00000240481	RN7SL38P
ENSG00000201518	RNA5SP513
ENSG00000207332	RNU6-146P
ENSG00000252780	RNA5SP471
ENSG00000201032	RNU6-704P
ENSG00000212276	RNA5SP292
ENSG00000221500	SNORD100
ENSG00000207067	SNORA72
ENSG00000276363	VSTM1
ENSG00000253089	RNU1-104P
ENSG00000242855	RN7SL496P
ENSG00000222399	RNU6-791P
ENSG00000223120	RN7SKP181
ENSG00000253086	RNU6-537P
ENSG00000222378	RNA5SP44
ENSG00000207242	RNU6-1065P
ENSG00000216005	MIR888
ENSG00000208013	MIR652
ENSG00000207169	RNU6-24P
ENSG00000277888	MIR6846
ENSG00000221436	MIR548F3
ENSG00000222714	RN7SKP38
ENSG00000284421	MIR7110
ENSG00000252942	RNA5SP290
ENSG00000240663	RN7SL310P
ENSG00000265193	MIR3923
ENSG00000200665	RNU6-1188P
ENSG00000200259	SNORD35A
ENSG00000207997	MIR644A
ENSG00000201321	RNA5S9
ENSG00000252423	RNU6-229P
ENSG00000263776	SNORA4
ENSG00000284362	MIR519A2
ENSG00000239175	RNU6-1218P
ENSG00000276263	TFPT
ENSG00000238653	RNU7-62P
ENSG00000276641	MIR6769A
ENSG00000222608	RNA5SP504
ENSG00000223037	RNU6-284P
ENSG00000223274	RNA5SP498
ENSG00000276878	MIR6074
ENSG00000251774	RNU6-377P
ENSG00000200814	RNU6-595P
ENSG00000200830	RN7SKP134
ENSG00000263628	MIR3155A
ENSG00000252627	RNU6-122P
ENSG00000222869	RNU6-565P
ENSG00000242348	RN7SL561P
ENSG00000222520	RNA5SP451
ENSG00000278284	RDH13
ENSG00000276260	TMC4
ENSG00000263358	SNORD117
ENSG00000251720	RNU7-123P
ENSG00000239003	RNU7-88P
ENSG00000284547	MIR2861
ENSG00000283278	MIR3914-2
ENSG00000201470	RNY4P7
ENSG00000222276	RNU2-33P
ENSG00000274894	PRPF31
ENSG00000199785	SNORA52
ENSG00000206727	SNORD116-9
ENSG00000276161	SNORA17B
ENSG00000283665	MIR3974
ENSG00000221650	MIR1267
ENSG00000198997	MIR107
ENSG00000263476	MIR3156-1
ENSG00000200972	RNU5A-8P
ENSG00000212475	RNU6-400P
ENSG00000201690	RNY1P2
ENSG00000222329	RNU6-1076P
ENSG00000252952	RNU6-58P
ENSG00000201992	SNORD115-35
ENSG00000222895	RNU6-1133P
ENSG00000284459	MIR24-1
ENSG00000207698	MIR32
ENSG00000216064	MIR891B
ENSG00000265669	MIR548AJ1
ENSG00000265657	MIR3151
ENSG00000276824	MIR7159
ENSG00000223092	RNA5SP115
ENSG00000238778	RNU7-80P
ENSG00000283225	MIR3199-2
ENSG00000284175	MIR4763
ENSG00000264802	MIR5191
ENSG00000207708	MIR141
ENSG00000244618	RN7SL334P
ENSG00000200867	RN7SKP36
ENSG00000221464	MIR1271
ENSG00000265691	MIR4460
ENSG00000284182	MIR143
ENSG00000199520	RNU6-386P
ENSG00000207090	RNU6-517P
ENSG00000201999	RNA5SP428
ENSG00000253023	RNU7-156P
ENSG00000252890	RNU6-699P
ENSG00000199728	RNU6-655P
ENSG00000206900	RNU6-98P
ENSG00000284010	MIR675
ENSG00000202609	MIR488
ENSG00000221669	MIR548N
ENSG00000283921	MIR1302-9
ENSG00000198983	MIR449A
ENSG00000277073	MIR6131
ENSG00000284561	MIR4788
ENSG00000207650	MIR570
ENSG00000283203	MIR1246
ENSG00000216056	MIR891A
ENSG00000252431	RNU6-1247P
ENSG00000283941	MIR600
ENSG00000207651	MIR28
ENSG00000265141	RN7SL451P
ENSG00000222067	RNU4-86P
ENSG00000201315	RN7SKP227
ENSG00000201394	RNA5SP140
ENSG00000276311	MIR6511A3
ENSG00000206891	RNU6-217P
ENSG00000276639	MIR7154
ENSG00000222268	RNA5SP425
ENSG00000207516	SNORA41B
ENSG00000200495	RNU6-1205P
ENSG00000271907	SNORA35B
ENSG00000155959	VBP1
ENSG00000283036	LINC01988
ENSG00000137752	CASP1
ENSG00000133983	COX16
ENSG00000144668	ITGA9
ENSG00000274196	FAM197Y4
ENSG00000159712	ANKRD18CP
ENSG00000127241	MASP1
ENSG00000165458	INPPL1
ENSG00000230660	HCG18
ENSG00000276885	KIR2DS4
ENSG00000170827	CELP
ENSG00000228663	PSMD10P1
ENSG00000182050	MGAT4C
ENSG00000120805	ARL1
ENSG00000116703	PDC
ENSG00000205403	CFI
ENSG00000183379	SYNDIG1L
ENSG00000225944	RIOK3P1
ENSG00000253676	TAGLN2P1
ENSG00000174231	PRPF8
ENSG00000233217	MROH3P
ENSG00000257108	NHLRC4
ENSG00000198909	MAP3K3
ENSG00000162066	AMDHD2
ENSG00000229235	RPL37P18
ENSG00000168495	POLR3D
ENSG00000283005	CDC27P3
ENSG00000246366	LACTB2-AS1
ENSG00000233194	RPL32P1
ENSG00000168994	PXDC1
ENSG00000239305	RNF103
ENSG00000156206	CFAP161
ENSG00000259461	ANP32BP3
ENSG00000153561	RMND5A
ENSG00000184616	SPDYE12P
ENSG00000069020	MAST4
ENSG00000229666	MAST4-AS1
ENSG00000224990	OR2G1P
ENSG00000229441	OR2H4P
ENSG00000100523	DDHD1
ENSG00000228337	PPIAP69
ENSG00000179562	GCC1
ENSG00000188636	RTL6
ENSG00000141295	SCRN2
ENSG00000184588	PDE4B
ENSG00000101405	OXT
ENSG00000140406	TLNRD1
ENSG00000249667	LINC01259
ENSG00000249534	LINC01258
ENSG00000213839	TMX2P1
ENSG00000183814	LIN9
ENSG00000006534	ALDH3B1
ENSG00000136891	TEX10
ENSG00000255019	OR5D15P
ENSG00000180610	ZBTB12BP
ENSG00000232041	PSMD10P3
ENSG00000107338	SHB
ENSG00000234491	HNRNPA1P51
ENSG00000117480	FAAH
ENSG00000219074	SOD1P1
ENSG00000196104	SPOCK3
ENSG00000277072	STAG3L2
ENSG00000196597	ZNF782
ENSG00000059758	CDK17
ENSG00000115902	SLC1A4
ENSG00000116918	TSNAX
ENSG00000077514	POLD3
ENSG00000206292	HLA-DOA
ENSG00000134258	VTCN1
ENSG00000248228	SLIT2-IT1
ENSG00000176769	TCERG1L
ENSG00000164621	SMAD5-AS1
ENSG00000240770	C21orf91-OT1
ENSG00000112182	BACH2
ENSG00000144837	PLA1A
ENSG00000065882	TBC1D1
ENSG00000265262	TRMT112P3
ENSG00000120158	RCL1
ENSG00000146374	RSPO3
ENSG00000145147	SLIT2
ENSG00000148483	TMEM236
ENSG00000116690	PRG4
ENSG00000167759	KLK13
ENSG00000278763	FAM27B
ENSG00000115685	PPP1R7
ENSG00000088543	C3orf18
ENSG00000243709	LEFTY1
ENSG00000185246	PRPF39
ENSG00000250536	ABHD17AP3
ENSG00000130958	SLC35D2
ENSG00000127022	CANX
ENSG00000140943	MBTPS1
ENSG00000206379	FLOT1
ENSG00000118200	CAMSAP2
ENSG00000103888	CEMIP
ENSG00000183765	CHEK2
ENSG00000134744	ZCCHC11
ENSG00000115042	FAHD2A
ENSG00000133030	MPRIP
ENSG00000119705	SLIRP
ENSG00000189233	NUGGC
ENSG00000278563	MGAM2
ENSG00000131944	FAAP24
ENSG00000227650	UQCRHP1
ENSG00000275610	DUX4L21
ENSG00000213079	SCAF8
ENSG00000166260	COX11
ENSG00000172867	KRT2
ENSG00000127445	PIN1
ENSG00000248929	HIGD1AP3
ENSG00000138744	NAAA
ENSG00000109944	JHY
ENSG00000137692	DCUN1D5
ENSG00000105355	PLIN3
ENSG00000171574	ZNF584
ENSG00000261683	LINC00838
ENSG00000254505	CHMP4A
ENSG00000154639	CXADR
ENSG00000221990	EXOC3-AS1
ENSG00000104970	KIR3DX1
ENSG00000134183	GNAT2
ENSG00000168014	C2CD3
ENSG00000233043	HCG24
ENSG00000178732	GP5
ENSG00000177932	ZNF354C
ENSG00000184925	LCN12
ENSG00000213228	RPL12P38
ENSG00000197253	TPSB2
ENSG00000278801	IGHD
ENSG00000249990	MTCO2P24
ENSG00000160051	IQCC
ENSG00000172014	ANKRD20A4
ENSG00000231721	LINC-PINT
ENSG00000223752	ATAT1
ENSG00000106688	SLC1A1
ENSG00000271328	B3GNTL1P2
ENSG00000102271	KLHL4
ENSG00000151322	NPAS3
ENSG00000250331	LINC01340
ENSG00000250125	LINC02232
ENSG00000248328	MTCO3P28
ENSG00000132376	INPP5K
ENSG00000115091	ACTR3
ENSG00000180155	LYNX1
ENSG00000169180	XPO6
ENSG00000116984	MTR
ENSG00000116786	PLEKHM2
ENSG00000143815	LBR
ENSG00000281649	EBLN3P
ENSG00000112200	ZNF451
ENSG00000250337	PURPL
ENSG00000111144	LTA4H
ENSG00000166889	PATL1
ENSG00000134684	YARS
ENSG00000071564	TCF3
ENSG00000107537	PHYH
ENSG00000136286	MYO1G
ENSG00000166670	MMP10
ENSG00000113100	CDH9
ENSG00000183798	EMILIN3
ENSG00000257529	RPL36A-HNRNPH2
ENSG00000226343	HLA-DQB3
ENSG00000254770	OR4D7P
ENSG00000228674	PPIAP59
ENSG00000228763	LIMS1-AS1
ENSG00000160886	LY6K
ENSG00000119514	GALNT12
ENSG00000244234	GMCL1P1
ENSG00000213630	BOLA3P3
ENSG00000172320	OR5A1
ENSG00000100036	SLC35E4
ENSG00000186369	LINC00643
ENSG00000124610	HIST1H1A
ENSG00000077522	ACTN2
ENSG00000213760	ATP6V1G2
ENSG00000234423	LINC01250
ENSG00000267104	TBC1D3P1-DHX40P1
ENSG00000266265	KLF14
ENSG00000265190	ANXA8
ENSG00000172057	ORMDL3
ENSG00000132446	FTHL17
ENSG00000232235	CDY3P
ENSG00000231988	OFD1P3Y
ENSG00000226127	BTNL2
ENSG00000166313	APBB1
ENSG00000267028	TCF4-AS1
ENSG00000242320	RPL21P126
ENSG00000165138	ANKS6
ENSG00000146433	TMEM181
ENSG00000091138	SLC26A3
ENSG00000164463	CREBRF
ENSG00000227078	LINC02094
ENSG00000252690	SCARNA15
ENSG00000186081	KRT5
ENSG00000232380	ZDHHC20P4
ENSG00000230405	RPS3AP52
ENSG00000188368	PRR19
ENSG00000165584	SSX3
ENSG00000242882	RPL5P11
ENSG00000176340	COX8A
ENSG00000275111	ZNF2
ENSG00000163399	ATP1A1
ENSG00000240520	UOX
ENSG00000110713	NUP98
ENSG00000136457	CHAD
ENSG00000176148	TCP11L1
ENSG00000204520	MICA
ENSG00000254993	TRIM77BP
ENSG00000278308	NPIPA3
ENSG00000104205	SGK3
ENSG00000230350	RPL35AP3
ENSG00000223702	ZDHHC20P2
ENSG00000236399	TRIM40
ENSG00000259550	HNRNPA1P74
ENSG00000006016	CRLF1
ENSG00000121089	NACA3P
ENSG00000245571	FAM111A-DT
ENSG00000225987	PBX2
ENSG00000230062	ANKRD66
ENSG00000256560	LINC01486
ENSG00000242386	HLA-DMB
ENSG00000156269	NAA11
ENSG00000198055	GRK6
ENSG00000086061	DNAJA1
ENSG00000090054	SPTLC1
ENSG00000096717	SIRT1
ENSG00000232258	TMEM114
ENSG00000237022	HLA-C
ENSG00000198836	OPA1
ENSG00000143862	ARL8A
ENSG00000249581	CLRN2
ENSG00000134160	TRPM1
ENSG00000234618	RPSAP9
ENSG00000105722	ERF
ENSG00000176040	TMPRSS7
ENSG00000251629	LINC02241
ENSG00000197161	OR4C4P
ENSG00000119471	HSDL2
ENSG00000187908	DMBT1
ENSG00000236438	FAM157A
ENSG00000176555	OR4S1
ENSG00000155966	AFF2
ENSG00000165185	KIAA1958
ENSG00000168542	COL3A1
ENSG00000158747	NBL1
ENSG00000239516	FLYWCH1P1
ENSG00000175619	OR4B1
ENSG00000250197	HMGN1P15
ENSG00000169605	GKN1
ENSG00000233456	LINC01077
ENSG00000118217	ATF6
ENSG00000282664	LINC00552
ENSG00000114942	EEF1B2
ENSG00000151704	KCNJ1
ENSG00000278550	SLC43A2
ENSG00000232783	FRG2FP
ENSG00000229394	ZNF70P1
ENSG00000218305	CDC14C
ENSG00000220267	ACTBP8
ENSG00000108387	Sep-04
ENSG00000185662	SMIM23
ENSG00000236614	ZNF90P2
ENSG00000182107	TMEM30B
ENSG00000087884	AAMDC
ENSG00000206072	SERPINB11
ENSG00000156427	FGF18
ENSG00000140262	TCF12
ENSG00000075618	FSCN1
ENSG00000233994	GDI2P2
ENSG00000271123	ELOCP5
ENSG00000172260	NEGR1
ENSG00000107614	TRDMT1
ENSG00000243187	CCDC39-AS1
ENSG00000182810	DDX28
ENSG00000204514	ZNF814
ENSG00000166415	WDR72
ENSG00000255522	SNRPCP5
ENSG00000250067	YJEFN3
ENSG00000136630	HLX
ENSG00000144827	ABHD10
ENSG00000171466	ZNF562
[truncated: 39,390 more rows]
